# Supplementary material for: Common Vetch, Valuable Germplasm for Resilient Agriculture: Genetic Characterization and Spanish Core Collection Development
Source: Front Plant Sci. 2021 Mar 9;12:617873. doi: 10.3389/fpls.2021.617873 (PMC7985455; doi:10.3389/fpls.2021.617873)
Supplement: Supplementary Table 1 — Accession numbers of the common vetch collection analyzed in this work and data matrix of fragment size by 14-SSR genotyping. [file Data_Sheet_1.XLSX]

## Sheet: TableS1_AccesionNumbers
Table S1: Accesion numbers of the common vetch collection analyzed in this work and data matrix of fragment size by 14 SSR genotyping
MANUSCRIPT NUMBER	CRF CODE	COUNTRY	BIOLOGICAL STATUS	TAXONOMY	COMMERCIAL NAME	GENOTYPE SSR DATA
						SSR-310	SSR-310	SSR-102	SSR-102	SSR-179	SSR-179	SSR-185	SSR-185	SSR-073	SSR-073	SSR-140	SSR-140	SSR-217	SSR-217	SSR-129	SSR-129	SSR-138	SSR-138	SSR-115	SSR-115	SSR-439O	SSR-439O	SSR-1393P	SSR-1393P	SSR-4739S	SSR-4739S	SSR-408Nc	SSR-408Nc
1	BGE000385	IRN	Landrace	V. sativa L.		163	163	233	233	300	300	972	978	179	179	234	234	531	531	203	203	184	184	281	281	198	198	232	236	412	412	430	430
2	BGE000392	IRN	Landrace	V. sativa L.		163	163	233	233	300	300	978	978	179	179	234	234	531	531	203	203	184	184	281	281	201	201	232	232	412	412	430	430
3	BGE000393	IRN	Landrace	V. sativa L.		160	163	233	242	300	300	972	978	179	182	234	234	531	531	203	203	184	184	281	281	198	198	236	236	403	412	430	430
4	BGE000394	IRN	Landrace	V. sativa L.		163	163	233	233	297	297	972	972	176	176	234	234	531	534	203	203	184	184	281	281	198	198	236	236	403	403	430	430
5	BGE000397	IRN	Landrace	V. sativa L.		163	163	233	233	300	300	972	972	179	179	234	234	531	531	203	203	184	184	281	281	198	198	232	232	412	412	430	430
6	BGE000404	IRN	Landrace	V. sativa L.		163	163	233	233	297	300	972	972	176	176	228	231	531	531	205	209	184	184	281	281	198	198	236	236	403	403	430	430
7	BGE000405	SYR	Landrace	V. sativa L.		163	163	233	233	300	300	931	978	185	185	234	234	534	534	209	209	184	184	281	281	198	198	236	236	403	403	427	427
8	BGE000409	IRN	Landrace	V. sativa L.		163	163	233	233	300	300	972	972	182	182	234	234	531	531	205	205	184	184	281	281	198	198	232	232	397	403	430	430
9	BGE000410	IRN	Landrace	V. sativa L.		163	163	233	233	300	300	972	972	176	176	228	228	531	531	205	205	187	187	281	281	192	192	236	236	394	394	427	427
10	BGE000415	IRN	Landrace	V. sativa L.		163	163	233	233	300	300	972	972	179	179	234	234	531	531	203	203	184	184	281	281	198	201	232	236	394	412	430	430
11	BGE000418	IRN	Landrace	V. sativa L.		163	163	233	233	300	300	969	969	179	179	234	234	531	531	203	203	184	184	281	281	198	198	232	232	412	412	430	430
12	BGE000421	IRN	Landrace	V. sativa L.		163	163	233	233	300	300	972	972	179	179	234	234	534	534	209	209	184	184	281	281	198	201	232	236	394	412	430	430
13	BGE000422	MNG	Landrace	V. sativa L.		166	166	233	233	300	300	904	978	185	185	231	231	534	534	205	205	184	184	281	281	198	198	236	236	394	394	427	427
14	BGE000438	IRN	Landrace	V. sativa L.		166	166	233	233	300	300	978	978	179	179	234	234	534	534	205	205	184	184	281	281	201	201	232	232	412	412	430	430
15	BGE000440	MNG	Landrace	V. sativa L.		166	166	233	233	300	300	904	972	176	176	228	228	534	534	205	205	184	184	281	281	198	201	232	232	394	394	427	427
16	BGE000444	ARM	Landrace	V. sativa L.		160	160	242	242	297	297	978	978	182	182	234	234	537	537	203	203	184	184	281	281	198	198	234	234	403	403	430	430
17	BGE000447	MNG	Landrace	V. sativa L.		160	160	233	233	300	300	904	978	176	176	234	234	531	531	203	203	184	184	281	281	198	201	232	232	394	394	430	430
18	BGE000453	MNG	Landrace	V. sativa L.		166	166	233	233	300	300	904	978	182	185	228	234	534	534	211	211	184	184	281	281	192	198	232	232	394	394	427	427
19	BGE000457	MNG	Landrace	V. sativa L.		166	166	233	233	297	297	978	978	185	185	231	231	534	534	205	205	187	187	281	281	192	198	236	236	394	394	427	427
20	BGE000459	ITA	Landrace	V. sativa L.		157	157	242	242	297	297	904	969	185	185	234	234	534	534	209	209	184	184	281	281	198	198	236	236	397	403	430	430
21	BGE000462	IRN	Landrace	V. sativa L.		163	163	233	233	297	297	972	972	185	185	234	234	531	531	203	203	184	184	281	281	198	198	232	232	412	412	430	430
22	BGE000463	GRC	Landrace	V. sativa L.		163	166	233	242	297	300	904	972	179	185	234	234	531	531	205	209	184	184	269	281	198	201	232	232	394	403	430	430
23	BGE000467	GRC	Landrace	V. sativa L.		163	166	233	242	300	300	972	978	176	185	228	234	531	534	203	205	184	184	281	281	198	198	232	236	394	403	430	430
24	BGE000468	ITA	Landrace	V. sativa L.		163	163	242	242	297	297	904	972	185	185	231	231	534	534	209	209	184	184	281	281	198	198	236	236	397	397	430	430
25	BGE000469	GRC	Landrace	V. sativa L.		166	166	233	233	300	300	904	904	185	185	234	234	531	531	209	209	184	184	281	281	198	198	232	232	391	391	430	430
26	BGE000470	GRC	Landrace	V. sativa L.		163	163	233	233	300	300	972	972	179	179	228	228	531	531	209	209	184	184	281	281	198	198	232	232	394	394	430	430
27	BGE000471	GRC	Landrace	V. sativa L.		163	163	233	233	303	303	978	978	182	182	228	228	531	531	207	207	184	184	278	278	198	198	236	236	391	391	433	433
28	BGE000472	GRC	Landrace	V. sativa L.		163	163	233	233	294	294	969	969	185	185	234	234	531	531	209	209	184	184	281	281	192	192	232	232	403	403	430	430
29	BGE000473	GRC	Landrace	V. sativa L.		154	154	233	233	297	300	904	978	185	185	234	234	531	537	209	209	184	184	281	281	198	198	232	236	397	397	433	433
30	BGE000474	GRC	Landrace	V. sativa L.		163	163	242	242	297	297	904	978	185	185	228	234	534	534	203	203	184	184	278	278	198	198	234	236	394	397	430	430
31	BGE000475	TUR	Landrace	V. sativa L.		163	163	233	242	297	300	972	972	182	185	234	234	531	531	203	203	184	184	281	281	192	198	232	232	403	403	430	430
32	BGE000476	GRC	Landrace	V. sativa L.		163	163	233	233	300	300	972	972	179	179	234	234	531	531	209	209	184	184	281	281	198	198	234	234	394	394	430	430
33	BGE000477	GRC	Landrace	V. sativa L.		163	163	233	233	297	297	972	972	185	185	231	231	534	534	209	209	184	184	281	281	198	198	234	234	397	397	433	433
34	BGE000478	GRC	Landrace	V. sativa L.		166	166	233	233	297	297	972	972	176	176	231	231	531	531	203	203	184	184	281	281	198	198	232	232	403	403	430	430
35	BGE000479	TUR	Landrace	V. sativa L.		166	166	233	233	291	291	904	972	185	185	234	234	531	531	207	207	175	175	281	281	198	198	232	232	394	403	427	430
36	BGE000480	GRC	Landrace	V. sativa L.		163	163	233	233	297	297	972	972	185	185	231	231	537	537	203	203	184	184	278	278	198	198	232	232	394	394	430	430
37	BGE000481	GRC	Landrace	V. sativa L.		163	163	233	233	297	297	972	972	185	185	231	234	531	537	203	209	184	184	281	281	198	198	232	232	394	403	430	430
38	BGE000482	GRC	Landrace	V. sativa L.		163	163	233	233	297	297	978	978	185	185	231	231	534	534	209	209	184	184	278	278	198	198	236	236	403	403	430	430
39	BGE000483	GRC	Landrace	V. sativa L.		163	163	242	242	297	297	978	978	176	176	231	231	534	534	203	203	184	184	281	281	198	198	234	234	403	403	433	433
40	BGE000484	TUR	Landrace	V. sativa L.		163	163	233	233	297	297	972	972	176	176	231	231	537	537	211	211	184	184	281	281	198	198	236	236	403	403	430	430
41	BGE000485	TUR	Landrace	V. sativa L.		163	163	233	233	300	300	904	972	185	185	234	234	531	531	209	209	181	181	281	281	198	198	232	232	397	397	430	430
42	BGE000486	ITA	Landrace	V. sativa L.		163	163	242	242	300	300	972	972	185	185	234	234	531	531	203	203	181	181	281	281	198	198	232	232	403	403	430	430
43	BGE000487	ITA	Landrace	V. sativa L.		163	163	233	233	300	300	904	978	185	185	234	234	534	534	203	203	184	184	281	281	198	201	232	232	394	394	430	430
44	BGE000488	GRC	Landrace	V. sativa L.		163	163	242	242	297	300	984	984	182	182	231	231	534	534	203	203	184	184	281	281	198	198	236	236	403	403	430	430
45	BGE000489	GRC	Landrace	V. sativa L.		163	163	242	242	297	300	984	984	182	182	231	231	534	534	203	203	184	184	281	281	198	198	236	236	403	403	430	430
46	BGE000490	GRC	Landrace	V. sativa L.		163	166	233	233	297	297	972	972	185	185	231	231	531	531	209	209	184	184	281	281	198	198	236	236	397	403	427	430
47	BGE000491	TUR	Landrace	V. sativa L.		166	166	242	242	297	297	931	972	182	182	228	228	531	531	207	207	184	184	281	281	201	201	232	232	394	394	433	433
48	BGE000492	TUR	Landrace	V. sativa L.		163	163	233	233	300	300	972	972	179	179	228	234	537	537	205	205	178	184	281	281	198	198	232	236	394	403	430	430
49	BGE000493	GRC	Landrace	V. sativa L.		163	163	233	233	300	300	904	978	179	179	234	234	531	531	209	209	187	187	281	281	198	198	234	234	391	394	430	430
50	BGE000495	GRC	Landrace	V. sativa L.		166	166	242	242	297	297	904	972	176	176	228	228	537	537	209	209	184	184	281	281	198	198	232	236	397	403	430	430
51	BGE000496	GRC	Landrace	V. sativa L.		163	163	233	242	297	300	972	978	185	185	228	231	531	534	203	209	184	184	278	281	198	201	234	236	394	403	427	430
52	BGE000497	TUR	Landrace	V. sativa L.		163	163	242	242	300	300	972	972	179	179	231	231	531	531	203	203	184	184	281	281	198	201	234	234	403	403	430	430
53	BGE000498	GRC	Landrace	V. sativa L.		163	166	233	233	300	300	904	972	185	185	234	234	531	531	203	203	184	184	281	281	198	201	236	236	394	403	430	430
54	BGE000500	GRC	Landrace	V. sativa L.		163	163	242	242	300	300	969	969	185	185	234	234	534	534	211	211	184	184	278	281	198	198	234	236	394	403	427	430
55	BGE000501	GRC	Landrace	V. sativa L.		163	163	242	242	297	297	978	978	185	185	228	228	534	534	209	209	184	184	278	278	198	198	236	236	397	403	427	427
56	BGE000502	TUR	Landrace	V. sativa L.		163	163	242	242	300	300	972	972	182	182	231	231	531	531	209	209	184	184	278	278	198	198	234	234	394	394	430	430
57	BGE000503	GRC	Landrace	V. sativa L.		163	163	233	233	297	297	972	972	185	185	228	228	534	534	209	209	184	184	278	278	198	198	236	236	400	403	430	430
58	BGE000504	ITA	Landrace	V. sativa L.		166	166	233	233	300	300	978	978	185	185	231	231	531	531	209	209	184	184	281	281	198	198	236	236	400	403	430	430
59	BGE000505	GRC	Landrace	V. sativa L.		163	163	233	233	297	297	972	972	185	185	231	231	531	531	209	209	184	184	281	281	198	198	236	236	397	403	427	430
60	BGE000506	TUR	Landrace	V. sativa L.		163	163	242	242	300	300	972	972	182	182	231	234	534	534	205	205	184	184	281	281	192	198	232	236	400	403	427	430
61	BGE000507	TUR	Landrace	V. sativa L.		166	166	233	233	300	300	978	978	185	185	228	231	531	531	203	203	187	187	281	281	198	198	236	236	394	394	427	427
62	BGE000508	GRC	Landrace	V. sativa L.		163	163	233	233	297	297	978	978	185	185	231	231	537	537	211	211	172	172	281	281	201	201	234	234	421	421	427	427
63	BGE000509	GRC	Landrace	V. sativa L.		163	163	233	233	297	297	972	972	185	185	234	234	534	534	209	209	184	187	281	281	198	198	236	236	403	403	430	430
64	BGE000510	GRC	Landrace	V. sativa L.		163	163	233	233	300	300	904	984	185	185	234	234	531	531	203	203	184	184	281	281	198	198	234	234	391	391	430	430
65	BGE000511	GRC	Landrace	V. sativa L.		163	163	233	233	294	294	972	972	179	179	234	234	537	537	209	209	184	184	281	281	192	198	232	234	394	403	430	430
66	BGE000512	ALB	Landrace	V. sativa L.		163	163	242	242	297	297	978	978	185	185	231	231	534	534	203	203	184	184	281	281	198	198	236	236	397	397	430	430
67	BGE000513	ALB	Landrace	V. sativa L.		163	163	233	233	297	297	978	978	176	176	231	231	531	531	211	211	187	187	281	281	198	198	236	236	400	400	430	430
68	BGE000514	GRC	Landrace	V. sativa L.		163	163	233	233	300	300	972	972	185	185	234	234	534	534	209	209	181	184	278	278	198	198	236	236	397	397	430	430
69	BGE000515	GRC	Landrace	V. sativa L.		166	166	233	233	300	300	978	978	185	185	228	231	531	531	203	203	184	184	281	281	198	198	236	236	394	394	427	430
70	BGE000516	GRC	Landrace	V. sativa L.		163	163	233	233	300	300	972	972	182	182	234	234	531	531	207	207	184	184	281	281	192	198	234	234	400	400	430	430
71	BGE000517	GRC	Landrace	V. sativa L.		166	166	242	242	297	297	904	972	185	185	231	231	531	531	209	209	184	184	281	281	198	198	232	232	403	403	430	430
72	BGE000518	GRC	Landrace	V. sativa L.		163	163	242	242	300	300	972	972	176	176	231	231	531	531	203	203	184	184	281	281	198	198	232	236	403	403	430	430
73	BGE000519	TUR	Landrace	V. sativa L.		163	163	233	233	291	291	978	978	185	185	234	234	531	531	207	207	184	184	281	281	198	198	234	236	394	403	430	430
74	BGE000520	GRC	Landrace	V. sativa L.		163	166	233	242	297	300	969	978	185	185	228	231	534	534	203	209	178	184	278	281	198	201	236	236	394	400	430	430
75	BGE000521	TUR	Landrace	V. sativa L.		166	166	242	242	291	291	972	972	182	182	234	234	531	531	203	203	172	172	281	281	198	198	234	234	403	403	430	430
76	BGE000524	GRC	Landrace	V. sativa L.		163	163	242	242	297	297	978	978	176	176	228	228	531	531	203	203	184	184	281	281	198	198	236	236	397	397	430	430
77	BGE000525	GRC	Landrace	V. sativa L.		163	163	233	233	300	300	972	972	179	179	228	228	534	534	209	209	184	184	281	281	198	198	232	232	403	403	427	427
78	BGE000528	TUR	Landrace	V. sativa L.		163	166	233	233	300	300	972	972	185	185	234	234	531	531	203	207	184	184	278	281	198	198	232	232	403	403	430	430
79	BGE000529	GRC	Landrace	V. sativa L.		163	163	242	242	300	300	972	972	182	182	234	234	534	534	205	205	184	184	281	281	198	198	232	232	403	403	430	430
80	BGE000531	GRC	Landrace	V. sativa L.		163	163	233	233	300	300	978	978	185	185	228	228	537	537	203	203	184	184	281	281	198	198	236	236	403	403	430	430
81	BGE000533	GRC	Landrace	V. sativa L.		163	163	242	242	297	297	978	978	185	185	228	228	534	534	203	203	187	187	281	281	198	198	234	234	403	403	430	430
82	BGE000537	ALB	Landrace	V. sativa L.		163	163	233	233	297	297	972	972	185	185	231	231	531	531	203	203	184	184	281	281	198	198	236	236	397	397	430	430
83	BGE000538	GRC	Landrace	V. sativa L.		163	163	233	242	297	300	978	978	185	185	228	234	534	537	203	209	184	184	281	281	198	198	232	236	394	403	430	430
84	BGE000540	GRC	Landrace	V. sativa L.		163	163	233	242	297	300	978	978	185	185	234	234	531	534	203	209	184	184	281	281	198	198	232	236	397	403	430	430
85	BGE000541	ALB	Landrace	V. sativa L.		163	169	233	242	297	300	972	972	182	182	231	234	531	531	203	203	184	184	281	281	198	198	234	234	394	394	427	427
86	BGE000542	GRC	Landrace	V. sativa L.		166	166	233	233	297	297	972	972	185	185	231	231	534	534	209	209	184	184	278	278	198	198	236	236	403	403	430	430
87	BGE000543	GRC	Landrace	V. sativa L.		163	163	233	233	297	297	969	969	185	185	231	234	531	534	209	209	184	184	281	281	198	198	236	236	403	403	430	430
88	BGE000552	GRC	Landrace	V. sativa L.		163	163	242	242	297	297	984	984	185	185	228	228	531	531	203	203	184	184	281	281	198	198	236	236	403	403	430	430
89	BGE000554	GRC	Landrace	V. sativa L.		163	163	242	242	297	297	972	972	185	185	231	231	534	534	203	203	184	184	281	281	198	198	234	234	403	403	430	430
90	BGE000557	GRC	Landrace	V. sativa L.		163	166	233	233	300	300	904	972	182	182	234	234	534	534	203	203	184	184	281	281	198	198	234	234	412	412	427	430
91	BGE000558	GRC	Landrace	V. sativa L.		166	166	233	233	300	300	972	972	185	185	231	231	531	531	203	203	184	184	281	281	201	201	234	234	412	412	430	430
92	BGE000561	GRC	Landrace	V. sativa L.		163	163	233	242	300	300	904	972	179	179	228	228	531	534	203	209	184	184	281	281	198	201	232	232	394	403	427	430
93	BGE000562	GRC	Landrace	V. sativa L.		154	154	233	233	297	297	972	972	185	185	228	228	531	531	211	211	184	184	281	281	198	198	232	232	397	397	427	427
94	BGE000565	ALB	Landrace	V. sativa L.		163	169	242	242	297	297	978	978	185	185	231	231	531	531	203	203	184	184	281	281	198	198	234	234	403	403	430	430
95	BGE000566	GRC	Landrace	V. sativa L.		160	160	233	242	297	297	978	978	182	185	234	234	531	534	203	203	178	184	281	281	198	198	234	234	403	403	430	430
96	BGE000569	GRC	Landrace	V. sativa L.		163	163	242	242	300	300	978	978	176	176	231	231	534	534	211	211	184	184	278	278	198	198	236	236	394	394	430	430
97	BGE000577	GRC	Landrace	V. sativa L.		163	163	242	242	297	297	969	969	185	185	231	231	531	531	209	209	184	184	281	281	198	201	232	234	403	403	430	433
98	BGE000578	GRC	Landrace	V. sativa L.		163	163	242	242	300	300	978	978	185	185	228	228	534	534	203	203	184	184	278	281	192	198	232	236	394	403	427	430
99	BGE000580	GRC	Landrace	V. sativa L.		163	163	242	242	297	297	904	972	182	182	231	231	534	534	203	203	184	184	281	281	192	198	232	234	391	403	427	430
100	BGE000585	GRC	Landrace	V. sativa L.		163	163	242	242	300	300	972	972	179	179	234	234	531	531	203	203	184	184	281	281	192	192	232	232	391	391	427	427
101	BGE000587	IRN	Landrace	V. sativa L.		163	163	233	233	300	300	978	978	179	179	234	234	531	531	203	203	184	184	281	281	198	198	232	232	391	391	427	427
102	BGE000590	IRN	Landrace	V. sativa L.		163	163	233	233	300	300	969	969	182	182	228	228	531	531	205	205	184	184	281	281	192	198	232	236	403	403	427	430
103	BGE000592	GRC	Landrace	V. sativa L.		166	166	242	242	297	300	972	972	179	182	234	234	537	537	209	209	184	184	281	281	192	198	232	236	403	403	427	430
104	BGE000595	GRC	Landrace	V. sativa L.		166	166	242	242	300	300	972	972	185	185	231	231	531	531	203	203	184	184	281	281	198	198	232	236	397	397	433	433
105	BGE000596	PRT	Landrace	V. sativa L.		166	166	233	233	297	297	972	972	185	185	228	228	531	531	203	203	184	184	278	278	198	198	232	236	400	403	430	430
106	BGE000598	IRN	Landrace	V. sativa L.		163	166	242	242	297	300	972	978	179	179	231	234	534	534	203	203	184	184	281	281	198	198	232	236	397	403	427	430
107	BGE000600	IRN	Landrace	V. sativa L.		163	163	233	233	300	300	972	972	182	182	228	228	531	531	205	205	184	184	281	281	192	198	232	232	394	394	430	430
108	BGE000604	IRN	Landrace	V. sativa L.		163	163	233	233	300	300	972	972	179	179	234	234	531	531	203	203	184	184	281	281	198	198	232	234	397	412	427	430
109	BGE000606	IRN	Landrace	V. sativa L.		163	163	233	233	300	300	972	978	182	182	234	234	531	534	203	205	184	184	281	281	198	201	232	236	403	412	427	430
110	BGE000609	IRN	Landrace	V. sativa L.		163	163	233	233	300	300	978	978	179	179	234	234	531	531	203	203	184	184	281	281	201	201	232	232	412	412	430	430
111	BGE000620	GRC	Landrace	V. sativa L.		166	166	233	233	297	297	972	978	185	185	234	234	534	534	209	209	184	184	281	281	198	198	236	236	394	394	427	430
112	BGE000621	GRC	Landrace	V. sativa L.		166	166	242	242	297	297	972	972	176	176	231	231	534	534	203	203	184	184	281	281	198	198	236	236	403	403	430	430
113	BGE000626	GRC	Landrace	V. sativa L.		163	163	233	233	297	297	972	972	176	176	231	231	534	534	203	203	184	184	281	281	198	198	236	236	403	403	427	427
114	BGE000629	GRC	Landrace	V. sativa L.		163	163	233	233	300	300	972	972	182	182	234	234	534	534	209	209	184	184	281	281	198	198	236	236	397	397	427	427
115	BGE000631	ITA	Landrace	V. sativa L.		163	163	233	233	300	300	978	978	182	182	231	231	534	534	209	209	184	184	278	278	198	198	232	232	397	397	430	430
116	BGE000666	GRC	Landrace	V. sativa L.		166	166	233	233	297	297	978	978	182	182	234	234	531	531	203	203	184	184	269	269	198	198	236	236	397	397	430	430
117	BGE000667	GRC	Landrace	V. sativa L.		163	163	233	233	297	297	978	978	185	185	234	234	531	531	203	203	184	184	269	281	198	198	234	234	412	412	430	430
118	BGE000668	GRC	Landrace	V. sativa L.		166	166	233	242	297	297	969	969	185	185	231	231	531	531	203	203	184	184	281	281	198	198	236	236	403	403	430	430
119	BGE000669	GRC	Landrace	V. sativa L.		163	163	233	233	300	300	972	972	176	176	234	234	531	531	203	203	181	181	281	281	198	198	236	236	397	397	430	430
120	BGE000670	GRC	Landrace	V. sativa L.		154	154	242	242	300	300	978	978	185	185	228	228	534	534	209	209	181	181	281	281	198	198	236	236	397	397	430	430
121	BGE000671	GRC	Landrace	V. sativa L.		163	163	233	233	300	300	978	978	185	185	231	231	534	534	211	211	181	181	281	281	198	198	236	236	397	397	430	430
122	BGE000672	GRC	Landrace	V. sativa L.		163	163	233	242	297	297	978	978	185	185	231	234	534	534	203	203	184	184	281	281	198	198	234	234	403	403	433	433
123	BGE000673	GRC	Landrace	V. sativa L.		163	163	233	233	297	297	972	972	185	185	228	228	531	531	209	209	178	178	281	281	198	198	232	232	397	397	430	430
124	BGE000674	GRC	Landrace	V. sativa L.		163	163	242	242	297	297	972	972	176	176	231	231	534	534	203	203	184	184	281	281	198	198	236	236	397	397	430	430
125	BGE000675	GRC	Landrace	V. sativa L.		163	163	242	242	300	300	978	978	185	185	234	234	534	534	209	209	184	184	281	281	198	198	236	236	394	394	430	430
126	BGE000676	TUR	Landrace	V. sativa L.		166	166	233	233	297	297	978	978	176	176	234	234	531	531	209	209	181	181	278	278	198	198	236	236	391	391	430	430
127	BGE000677	GRC	Landrace	V. sativa L.		163	163	233	233	297	297	978	978	179	179	234	234	531	531	207	207	184	184	269	269	198	198	234	234	394	394	430	430
128	BGE000678	GRC	Landrace	V. sativa L.		163	163	233	233	297	297	972	972	185	185	234	234	534	534	207	207	184	184	281	281	198	198	236	236	397	397	433	433
129	BGE000679	GRC	Landrace	V. sativa L.		163	163	233	242	297	297	978	984	185	185	228	228	534	534	203	203	184	184	281	281	198	198	236	236	403	403	433	433
130	BGE000680	GRC	Landrace	V. sativa L.		163	163	233	233	297	297	978	978	179	179	234	234	531	531	209	209	184	184	269	269	198	198	234	234	394	394	430	430
131	BGE000681	GRC	Landrace	V. sativa L.		163	163	233	233	300	300	978	978	176	176	234	234	534	534	209	209	184	184	281	281	198	198	236	236	397	397	427	427
132	BGE000685	GRC	Landrace	V. sativa L.		163	166	233	233	300	300	978	978	179	179	234	234	531	531	203	213	184	184	281	281	198	198	232	232	403	412	430	430
133	BGE000688	GRC	Landrace	V. sativa L.		166	166	233	233	297	297	972	972	176	176	234	234	534	534	209	209	184	184	281	281	198	198	232	232	403	403	430	430
134	BGE000690	GRC	Landrace	V. sativa L.		154	154	233	233	300	300	978	978	182	182	228	228	531	531	207	207	172	172	278	278	198	198	234	234	403	403	433	433
135	BGE000691	GRC	Landrace	V. sativa L.		163	163	233	233	297	297	978	978	185	185	234	234	534	534	209	209	184	184	278	281	198	198	232	236	403	403	430	430
136	BGE000692	GRC	Landrace	V. sativa L.		166	166	233	233	297	297	972	972	185	185	231	231	534	534	209	209	184	184	281	281	198	198	232	236	403	403	430	430
137	BGE000872	GRC	Landrace	V. sativa var. platysperma Barulina		166	166	242	242	300	300	904	972	176	176	234	234	537	537	203	203	184	184	281	281	198	198	232	232	397	397	430	430
138	BGE022757	ITA	Landrace	V. sativa L.		163	163	233	233	300	300	978	978	185	185	234	234	534	534	203	203	184	184	281	281	198	198	232	232	391	391	430	430
139	BGE017177	PRT	Landrace	V. sativa L.		166	166	233	233	300	300	972	972	182	182	231	231	537	537	205	205	184	184	281	281	198	198	236	236	397	397	427	430
140	BGE025610	PRT	Landrace	V. sativa L.		160	163	233	233	300	300	972	972	185	185	231	231	531	534	203	203	184	184	281	281	198	198	236	236	403	403	430	430
141	BGE000997	ESP	Landrace	V. sativa L.		163	163	233	233	297	297	904	972	185	185	228	234	531	531	209	209	150	150	281	281	198	198	232	232	403	403	430	430
142	BGE001022	ESP	Landrace	V. sativa L.		163	163	233	233	300	300	969	969	185	185	234	234	531	531	203	203	184	184	278	278	198	198	236	236	403	403	430	430
143	BGE001037	ESP	Landrace	V. sativa L.		160	163	233	233	297	300	972	978	185	185	228	231	531	534	203	209	178	184	278	281	198	198	236	236	394	403	430	430
144	BGE001040	ESP	Landrace	V. sativa L.		163	163	233	242	297	300	904	972	182	182	228	234	534	534	203	209	184	184	278	281	198	198	232	232	403	403	427	427
145	BGE001074	ESP	Landrace	V. sativa L.		163	163	233	233	300	300	972	972	185	185	234	234	534	534	209	209	178	178	278	281	198	198	236	236	397	400	430	430
146	BGE001075	ESP	Landrace	V. sativa L.		163	163	233	233	297	300	978	978	185	185	234	234	531	534	203	203	184	184	281	281	198	201	234	236	397	403	427	430
147	BGE001093	ESP	Landrace	V. sativa L.		163	163	233	233	300	300	972	972	176	176	231	231	537	537	203	203	184	184	278	278	198	198	236	236	397	403	427	430
148	BGE001095	ESP	Landrace	V. sativa L.		160	166	233	233	300	300	972	978	185	185	231	234	534	537	203	203	184	187	281	281	198	198	236	236	397	403	427	430
149	BGE001112	ESP	Landrace	V. sativa L.		163	163	233	233	300	300	978	978	179	182	234	234	534	534	203	203	190	190	281	281	198	198	232	234	397	397	427	427
150	BGE001113	ESP	Landrace	V. sativa L.		163	163	233	233	297	297	972	972	185	185	228	228	531	531	203	203	184	184	278	281	198	198	236	236	397	403	430	430
151	BGE001118	ESP	Landrace	V. sativa L.		163	163	233	233	300	300	972	978	185	185	228	228	531	534	203	203	184	184	278	281	198	201	234	236	397	403	430	430
152	BGE001136	ESP	Landrace	V. sativa L.		163	163	233	233	297	300	975	984	185	185	228	228	531	534	209	209	184	184	281	281	198	198	234	234	391	397	427	430
153	BGE001137	ESP	Landrace	V. sativa L.		163	163	233	233	300	300	904	972	185	185	228	228	534	534	203	203	184	184	281	281	198	198	236	236	397	397	430	430
154	BGE001142	ESP	Landrace	V. sativa L.		157	163	233	233	300	300	972	978	176	185	234	234	534	534	209	209	178	178	281	281	198	198	236	236	397	397	430	430
155	BGE001152	ESP	Landrace	V. sativa L.		163	163	233	242	300	300	969	969	185	185	231	234	531	537	203	203	184	184	278	281	198	198	234	236	397	397	430	430
156	BGE001155	ESP	Landrace	V. sativa L.		163	163	233	242	297	300	972	978	185	185	228	234	534	537	203	203	184	184	281	281	198	198	232	236	394	400	427	427
157	BGE001163	ESP	Landrace	V. sativa L.		160	163	233	233	297	300	972	978	185	185	231	234	531	534	203	209	178	184	281	281	198	198	232	236	400	403	427	430
158	BGE001166	ESP	Landrace	V. sativa L.		160	160	233	233	297	300	972	978	185	185	231	231	534	534	209	209	150	150	281	281	198	198	236	236	400	403	430	430
159	BGE001170	ESP	Landrace	V. sativa L.		163	163	233	233	297	297	972	972	185	185	231	231	534	534	203	203	184	184	281	281	198	201	236	236	397	403	430	430
160	BGE001382	ESP	Landrace	V. sativa L.		163	163	233	242	300	300	978	978	185	185	231	234	534	534	203	209	178	178	281	281	198	198	236	238	397	403	430	430
161	BGE001386	ESP	Landrace	V. sativa L.		163	163	233	242	300	300	972	972	185	185	231	234	534	534	203	209	178	178	281	281	198	198	236	236	394	403	430	430
162	BGE001400	ESP	Landrace	V. sativa L.		163	163	233	233	297	297	984	984	182	185	228	231	534	537	203	203	184	184	281	281	201	201	232	232	394	403	433	430
163	BGE001407	ESP	Landrace	V. sativa L.		166	166	233	233	300	300	978	978	185	185	234	234	537	537	203	203	150	150	281	281	198	198	236	236	394	394	430	430
164	BGE001428	ESP	Landrace	V. sativa L.		163	163	233	242	300	300	972	972	185	185	234	234	534	534	203	203	150	150	281	281	198	198	236	236	403	403	430	430
165	BGE001435	ESP	Landrace	V. sativa L.		157	157	242	242	297	297	978	978	185	185	231	231	534	534	203	209	184	184	278	278	198	198	236	236	403	403	430	430
166	BGE001442	ESP	Landrace	V. sativa L.		160	163	233	233	297	297	972	978	179	185	231	234	534	534	203	209	150	150	281	281	198	198	232	236	394	397	430	430
167	BGE001467	ESP	Landrace	V. sativa L.		157	163	233	242	297	297	972	972	176	185	231	231	534	534	203	209	178	184	281	281	198	198	234	234	397	397	430	430
168	BGE001468	ESP	Landrace	V. sativa L.		163	163	233	233	300	300	972	972	185	185	231	234	531	534	203	209	150	187	281	281	201	201	236	236	397	397	430	430
169	BGE001476	ESP	Landrace	V. sativa L.		163	163	233	242	297	300	972	978	185	185	231	234	531	537	203	209	184	184	281	281	198	198	236	236	397	403	427	430
170	BGE001481	ESP	Landrace	V. sativa L.		163	163	233	242	300	300	978	978	185	185	228	228	534	534	209	209	184	184	281	281	198	198	236	236	400	403	430	430
171	BGE001496	ESP	Landrace	V. sativa L.		163	163	233	242	297	300	978	978	185	185	231	234	534	534	203	203	184	184	278	281	198	198	234	236	400	403	430	430
172	BGE001501	ESP	Landrace	V. sativa L.		160	160	242	242	297	297	972	972	176	176	234	234	531	531	203	203	184	184	281	281	198	198	236	236	403	403	430	430
173	BGE001502	ESP	Landrace	V. sativa L.		160	163	233	233	297	300	978	978	185	185	231	234	534	534	203	209	150	178	281	281	198	198	236	236	397	403	430	430
174	BGE001504	ESP	Landrace	V. sativa L.		163	166	233	233	297	297	975	984	182	185	231	231	534	534	203	211	184	184	281	281	198	198	234	234	403	403	430	430
175	BGE001511	ESP	Landrace	V. sativa L.		163	163	242	242	300	300	972	978	182	185	228	228	537	537	203	203	184	184	281	281	198	198	236	236	394	403	427	427
176	BGE001512	ESP	Landrace	V. sativa L.		163	163	242	242	297	297	972	978	176	185	234	234	531	534	203	203	184	184	281	281	198	198	232	236	400	403	430	430
177	BGE001517	ESP	Landrace	V. sativa L.		160	163	233	242	300	300	972	978	185	185	228	231	531	537	203	203	184	184	281	281	198	201	236	238	394	397	430	430
178	BGE001521	ESP	Landrace	V. sativa L.		160	163	233	242	297	297	904	972	185	185	228	234	534	537	203	203	178	178	251	281	198	198	232	232	397	403	430	430
179	BGE001525	ESP	Landrace	V. sativa L.		160	169	233	242	297	297	972	978	182	185	231	234	537	537	209	209	150	150	281	281	198	198	234	236	394	403	430	430
180	BGE001530	ESP	Landrace	V. sativa L.		160	163	242	242	297	297	972	978	182	185	234	234	531	534	203	203	150	150	281	281	198	198	234	236	403	403	430	430
181	BGE001674	ESP	Landrace	V. sativa L.		163	163	242	242	300	300	969	969	179	185	231	231	534	534	209	209	184	184	281	281	198	198	232	232	400	400	430	430
182	BGE001809	ESP	Landrace	V. sativa L.		163	169	233	242	297	297	972	972	176	182	231	234	534	534	203	203	184	184	278	278	198	198	234	234	403	403	430	430
183	BGE001811	ESP	Landrace	V. sativa L.		163	163	233	242	297	297	904	972	185	185	228	228	531	531	203	203	184	184	281	281	198	198	236	236	397	397	430	430
184	BGE001813	ESP	Landrace	V. sativa L.		163	163	233	242	300	300	972	978	185	185	228	231	531	531	209	211	184	184	281	281	198	198	236	236	394	403	430	430
185	BGE001837	ESP	Landrace	V. sativa L.		163	163	242	242	300	300	972	972	185	185	234	234	531	531	203	209	150	187	281	281	198	198	236	236	397	397	430	430
186	BGE001840	ESP	Landrace	V. sativa L.		163	163	233	233	300	300	972	972	185	185	231	231	531	531	203	203	178	178	251	281	195	195	232	232	397	400	427	427
187	BGE001841	ESP	Landrace	V. sativa L.		163	163	242	242	300	300	972	972	185	185	234	234	537	537	203	203	184	184	281	281	198	198	234	234	397	397	430	430
188	BGE001848	ESP	Landrace	V. sativa L.		163	163	233	242	300	300	904	978	185	185	228	234	531	537	203	209	178	178	251	281	198	201	236	236	397	403	430	430
189	BGE001849	ESP	Landrace	V. sativa L.		160	163	233	242	297	297	984	984	182	182	228	228	537	537	203	203	181	181	278	281	198	198	236	236	397	403	430	430
190	BGE001855	ESP	Landrace	V. sativa L.		163	163	242	242	300	300	904	972	185	185	228	228	534	534	203	203	178	178	251	281	198	198	236	236	403	403	430	430
191	BGE001874	ESP	Landrace	V. sativa L.		163	163	242	242	300	300	978	978	185	185	231	231	531	531	203	203	184	184	281	281	198	198	236	236	397	397	430	430
192	BGE001904	ESP	Landrace	V. sativa L.		163	163	233	242	297	300	972	972	185	185	228	228	531	534	203	209	150	178	281	281	198	198	232	236	397	397	430	430
193	BGE001913	ESP	Landrace	V. sativa L.		160	160	242	242	297	297	972	972	182	185	231	234	534	534	203	203	184	184	281	281	198	198	234	236	397	403	430	433
194	BGE001916	ESP	Landrace	V. sativa L.		163	163	242	242	297	300	972	972	182	185	231	231	534	534	203	203	184	184	281	281	198	198	234	236	397	403	430	433
195	BGE001917	ESP	Landrace	V. sativa L.		163	163	242	242	297	300	972	972	176	185	231	234	531	534	203	203	184	184	278	278	198	198	234	236	394	403	430	433
196	BGE001919	ESP	Landrace	V. sativa L.		157	157	233	242	300	300	972	978	185	185	228	234	534	534	209	209	150	178	278	278	198	198	234	236	394	403	430	433
197	BGE001921	ESP	Landrace	V. sativa L.		163	163	242	242	297	297	972	972	179	179	234	234	531	534	203	203	150	178	251	251	198	201	234	236	394	397	430	433
198	BGE001922	ESP	Landrace	V. sativa L.		160	160	233	242	297	297	975	975	182	182	231	234	534	534	203	203	150	178	251	281	198	198	234	236	394	403	430	430
199	BGE001929	ESP	Landrace	V. sativa L.		163	163	233	242	300	300	972	978	185	185	234	234	534	534	203	203	184	184	278	278	198	198	234	236	394	397	430	433
200	BGE002052	ESP	Landrace	V. sativa L.		157	157	242	242	297	297	972	972	179	179	234	234	534	534	209	209	150	187	278	278	198	198	232	234	394	394	430	430
201	BGE003707	ESP	Landrace	V. sativa L.		163	163	233	233	300	300	972	972	185	185	234	234	534	534	203	203	150	187	281	281	198	198	232	232	394	394	430	430
202	BGE003718	ESP	Landrace	V. sativa L.		160	160	242	242	300	300	972	972	185	185	228	231	531	531	203	203	184	184	278	278	198	198	236	236	397	397	430	430
203	BGE004219	ESP	Landrace	V. sativa L.		163	163	233	233	300	300	972	978	185	185	231	234	534	537	209	209	150	150	278	278	198	201	232	236	394	394	430	433
204	BGE004220	ESP	Landrace	V. sativa L.		163	163	233	233	297	297	972	978	182	185	234	234	534	534	203	209	184	190	278	281	198	198	232	232	394	412	433	433
205	BGE004221	ESP	Landrace	V. sativa L.		160	163	233	242	300	300	972	972	185	185	228	231	534	534	203	203	150	184	278	278	198	198	234	236	397	403	427	430
206	BGE004223	ESP	Landrace	V. sativa L.		163	166	233	242	297	300	972	972	185	185	228	228	531	531	203	209	184	184	278	278	198	198	236	236	397	403	427	430
207	BGE004225	ESP	Landrace	V. sativa L.		166	166	233	233	297	300	978	978	185	185	228	228	531	531	203	211	184	184	281	281	198	198	236	236	397	397	430	430
208	BGE004228	ESP	Landrace	V. sativa L.		157	163	233	233	297	300	972	972	182	182	228	231	534	534	203	209	150	178	251	251	198	198	236	236	397	403	430	433
209	BGE004229	ESP	Landrace	V. sativa L.		160	163	233	233	297	300	972	972	185	185	228	231	534	534	211	211	150	178	281	281	198	198	234	236	394	397	430	430
210	BGE004272	ESP	Landrace	V. sativa L.		157	163	233	233	297	297	978	978	185	185	228	228	534	534	203	203	184	184	281	281	198	201	232	232	394	394	430	430
211	BGE004282	ESP	Landrace	V. sativa L.		163	163	242	242	300	300	972	972	185	185	228	228	534	534	203	203	184	184	278	278	198	198	236	236	397	397	430	430
212	BGE004285	ESP	Landrace	V. sativa L.		160	163	233	233	300	300	978	978	185	185	231	234	534	534	203	203	184	184	281	281	198	198	232	236	394	403	430	433
213	BGE004286	ESP	Landrace	V. sativa L.		163	166	233	242	297	300	978	978	185	185	228	231	531	534	203	209	150	178	281	281	198	201	236	236	403	403	430	433
214	BGE004292	ESP	Landrace	V. sativa L.		163	163	242	242	300	300	978	978	185	185	228	228	531	531	209	209	184	184	278	278	198	198	236	236	397	397	430	430
215	BGE004293	ESP	Landrace	V. sativa L.		166	166	233	233	300	300	972	972	185	185	234	234	531	531	203	203	184	184	281	281	198	198	234	234	394	394	430	430
216	BGE004299	ESP	Landrace	V. sativa L.		163	163	233	242	297	297	972	972	185	185	228	234	531	531	203	203	178	184	251	251	198	198	232	236	397	403	430	433
217	BGE004302	ESP	Landrace	V. sativa L.		166	166	233	233	300	300	978	978	185	185	228	228	531	531	209	209	184	184	281	281	198	198	236	236	397	403	427	430
218	BGE004304	ESP	Landrace	V. sativa L.		163	163	233	242	297	297	972	978	185	185	228	231	537	537	203	203	178	184	251	251	198	198	236	236	397	403	430	433
219	BGE004307	ESP	Landrace	V. sativa L.		166	166	242	242	300	300	972	972	185	185	231	234	534	534	209	211	184	184	281	281	198	198	232	236	394	397	430	430
220	BGE004312	ESP	Landrace	V. sativa L.		160	160	233	242	297	300	972	972	176	176	231	231	537	537	203	203	184	184	281	281	198	201	236	236	397	397	430	430
221	BGE004313	ESP	Landrace	V. sativa L.		157	160	233	233	297	300	972	972	185	185	231	234	534	534	203	203	150	178	281	281	198	201	236	236	397	400	430	433
222	BGE004314	ESP	Landrace	V. sativa L.		163	163	233	242	297	300	972	972	185	185	228	234	537	534	203	209	178	184	278	278	198	198	234	236	397	403	427	430
223	BGE004315	ESP	Landrace	V. sativa L.		163	163	233	233	297	300	972	972	185	185	228	234	537	534	203	209	178	184	251	281	198	198	236	236	397	403	427	430
224	BGE004320	ESP	Landrace	V. sativa L.		163	163	233	242	297	297	904	978	185	185	228	231	534	537	203	203	178	196	278	281	198	198	236	236	397	403	427	427
225	BGE004329	ESP	Landrace	V. sativa L.		163	163	233	233	297	297	972	975	185	185	228	231	537	537	203	209	178	178	281	281	198	198	236	236	397	403	427	430
226	BGE004344	ESP	Landrace	V. sativa L.		163	163	242	242	297	300	972	972	185	185	228	231	534	534	203	203	184	184	281	281	198	198	232	232	403	403	427	430
227	BGE004345	ESP	Landrace	V. sativa L.		163	163	233	233	297	300	978	978	185	185	228	231	531	531	203	203	184	184	281	281	198	198	234	236	397	403	430	430
228	BGE004346	ESP	Landrace	V. sativa L.		163	163	242	242	300	300	972	972	185	185	231	231	534	534	203	203	181	181	281	281	198	198	236	236	397	403	430	430
229	BGE004347	ESP	Landrace	V. sativa L.		166	166	242	242	300	300	969	969	185	185	228	228	537	537	203	203	184	184	278	278	198	198	234	236	397	403	430	430
230	BGE004351	ESP	Landrace	V. sativa L.		163	163	233	233	300	300	978	978	185	185	228	228	534	534	203	203	184	184	281	281	198	198	234	234	403	403	427	430
231	BGE004352	ESP	Landrace	V. sativa L.		163	163	233	242	300	300	972	972	185	185	228	228	531	531	203	203	184	184	278	281	198	198	236	236	397	403	430	430
232	BGE004353	ESP	Landrace	V. sativa L.		163	166	233	242	300	303	972	972	185	188	228	234	534	534	205	207	150	178	284	284	198	198	234	236	394	400	430	430
233	BGE004355	ESP	Landrace	V. sativa L.		163	163	233	233	300	300	978	978	182	182	228	231	531	531	203	209	150	184	278	278	198	198	234	236	394	397	430	430
234	BGE004359	ESP	Landrace	V. sativa L.		163	163	233	233	297	300	972	972	182	185	228	228	534	534	203	209	178	184	251	251	198	198	234	236	400	403	430	430
235	BGE004361	ESP	Landrace	V. sativa L.		163	163	233	233	297	300	972	972	185	185	231	231	531	534	203	203	178	187	251	278	198	198	232	236	397	403	427	430
236	BGE004363	ESP	Landrace	V. sativa L.		163	163	233	242	297	300	972	972	185	185	228	231	534	534	203	203	178	184	251	278	198	198	232	236	397	403	430	430
237	BGE004366	ESP	Landrace	V. sativa L.		160	163	233	233	300	300	972	972	185	185	231	231	531	534	203	203	184	184	275	278	198	198	232	234	403	403	433	430
238	BGE004370	ESP	Landrace	V. sativa L.		163	163	233	233	300	300	978	978	176	176	228	231	531	531	209	209	187	187	281	281	198	198	232	236	397	403	430	430
239	BGE004374	ESP	Landrace	V. sativa L.		160	163	233	233	300	300	972	972	185	185	228	231	534	534	203	203	178	184	251	278	198	198	232	236	397	403	430	430
240	BGE004379	ESP	Landrace	V. sativa L.		163	166	233	242	297	300	972	972	182	182	228	234	531	537	203	203	184	184	281	281	198	198	236	236	397	403	427	430
241	BGE004381	ESP	Landrace	V. sativa L.		163	163	242	242	294	294	978	978	185	185	231	231	537	537	207	207	181	181	278	278	198	198	234	236	397	397	427	430
242	BGE004383	ESP	Landrace	V. sativa L.		163	163	242	242	300	300	978	978	185	185	231	231	534	534	203	203	184	184	281	281	198	198	232	234	394	400	430	430
243	BGE004385	ESP	Landrace	V. sativa L.		163	163	233	242	300	300	972	978	185	185	234	234	534	534	203	203	184	184	281	281	198	201	232	236	397	397	430	430
244	BGE004386	ESP	Landrace	V. sativa L.		160	163	233	233	300	300	972	972	185	185	228	231	534	534	203	203	187	187	281	281	198	198	234	236	403	403	430	430
245	BGE004387	ESP	Landrace	V. sativa L.		163	163	242	242	300	300	969	969	185	185	228	231	534	534	203	203	178	178	251	281	198	198	232	236	400	403	430	430
246	BGE004389	ESP	Landrace	V. sativa L.		166	166	233	233	300	300	972	978	185	185	228	231	534	534	203	203	178	178	251	281	198	198	234	236	394	397	430	430
247	BGE004391	ESP	Landrace	V. sativa L.		166	166	242	242	297	300	969	978	185	185	228	228	531	531	203	203	184	184	278	278	198	198	234	236	394	397	430	430
248	BGE004398	ESP	Landrace	V. sativa L.		163	163	233	242	300	300	972	978	185	185	228	231	531	531	203	203	178	184	251	278	198	198	236	236	403	403	430	430
249	BGE004399	ESP	Landrace	V. sativa L.		163	163	242	242	297	297	972	972	185	185	228	228	534	534	209	209	184	184	281	281	198	198	236	236	400	400	430	430
250	BGE004400	ESP	Landrace	V. sativa L.		163	166	233	242	297	300	969	978	176	176	228	234	531	531	203	203	150	184	281	281	198	198	236	236	397	403	430	430
251	BGE004401	ESP	Landrace	V. sativa L.		160	160	233	242	300	300	972	978	185	185	228	228	531	531	211	211	178	178	251	281	198	198	236	236	397	403	427	427
252	BGE004403	ESP	Landrace	V. sativa L.		166	166	233	233	300	300	972	972	185	185	228	228	531	534	203	203	184	184	281	281	198	198	234	236	394	397	430	430
253	BGE004404	ESP	Landrace	V. sativa L.		166	166	233	242	297	300	972	972	185	185	228	234	537	537	203	209	181	187	281	278	198	198	236	236	397	403	430	430
254	BGE004405	ESP	Landrace	V. sativa L.		163	163	233	242	297	300	972	972	185	185	228	234	534	537	203	203	184	184	281	281	198	198	234	234	397	397	430	430
255	BGE004407	ESP	Landrace	V. sativa L.		163	163	242	242	300	300	984	984	185	185	228	228	531	531	203	203	178	178	251	278	198	198	236	236	403	403	430	430
256	BGE004411	ESP	Landrace	V. sativa L.		157	163	233	233	300	300	972	978	185	185	228	234	531	531	203	209	150	178	281	281	198	198	232	236	397	403	427	430
257	BGE004412	ESP	Landrace	V. sativa L.		157	160	233	233	300	300	972	984	185	185	228	234	534	534	203	203	184	184	281	281	198	198	234	236	400	400	430	430
258	BGE004413	ESP	Landrace	V. sativa L.		160	163	233	233	297	297	972	984	185	185	234	234	534	534	203	209	178	178	251	281	198	201	236	236	403	403	430	433
259	BGE004414	ESP	Landrace	V. sativa L.		163	163	233	233	297	300	978	978	185	185	228	231	534	534	203	203	184	184	281	281	198	198	234	234	400	400	430	430
260	BGE004421	ESP	Landrace	V. sativa L.		163	166	242	242	300	300	978	978	185	185	234	234	534	534	203	209	184	184	281	281	198	201	232	232	391	391	427	430
261	BGE004422	ESP	Landrace	V. sativa L.		163	163	233	233	300	300	972	978	185	185	228	228	531	534	203	203	184	184	281	281	198	198	232	236	397	400	430	430
262	BGE004423	ESP	Landrace	V. sativa L.		166	166	233	242	300	300	972	978	185	185	228	234	531	534	203	211	150	178	281	281	198	198	232	236	397	397	427	430
263	BGE005447	ESP	Landrace	V. sativa L.		163	163	233	233	300	300	978	978	185	185	231	234	534	534	203	203	178	178	251	281	198	201	236	236	397	403	430	430
264	BGE005452	ESP	Landrace	V. sativa L.		163	163	242	242	300	300	972	972	185	185	231	231	534	534	203	203	184	184	281	281	198	201	236	236	394	403	427	430
265	BGE005457	ESP	Landrace	V. sativa L.		163	163	233	233	297	300	972	972	185	185	228	228	537	537	203	203	150	178	251	251	198	198	234	236	397	403	427	430
266	BGE005458	ESP	Landrace	V. sativa L.		163	163	242	242	297	300	972	972	185	185	228	228	537	537	203	203	178	178	251	251	198	198	234	236	397	403	430	430
267	BGE005459	ESP	Landrace	V. sativa L.		160	166	233	233	297	297	978	978	185	185	231	231	534	534	209	209	178	150	281	281	198	198	236	236	397	397	430	430
268	BGE005462	ESP	Landrace	V. sativa L.		163	163	233	233	300	300	969	978	185	185	234	234	537	534	203	203	184	184	278	278	198	198	232	232	400	403	427	430
269	BGE007274	ESP	Landrace	V. sativa L.		163	163	242	242	297	297	972	978	185	185	228	228	537	537	203	203	178	178	281	281	198	198	234	234	394	403	430	430
270	BGE007275	ESP	Landrace	V. sativa L.		163	163	233	233	300	300	978	978	176	176	231	231	531	531	203	203	184	184	251	251	198	198	236	236	397	400	430	430
271	BGE007307	ESP	Landrace	V. sativa L.		160	163	242	242	300	300	972	972	185	185	231	231	534	534	211	211	150	178	281	281	198	198	234	234	403	403	430	430
272	BGE010374	ESP	Landrace	V. sativa L.		163	166	233	242	297	297	972	978	185	185	228	228	534	534	209	209	184	184	278	278	198	198	236	236	400	400	430	433
273	BGE014923	ESP	Landrace	V. sativa L.		160	166	233	233	300	300	972	978	185	185	228	228	534	534	203	203	178	178	251	251	198	198	236	236	400	400	430	430
274	BGE014924	ESP	Landrace	V. sativa L.		163	166	233	242	300	300	972	972	185	185	228	234	534	534	203	203	178	178	278	278	198	201	236	236	397	400	430	430
275	BGE014927	ESP	Landrace	V. sativa L.		163	163	242	242	300	300	978	978	185	185	231	231	534	534	203	203	184	184	281	281	198	198	236	236	403	403	430	430
276	BGE014931	ESP	Landrace	V. sativa L.		163	163	233	242	297	297	972	972	185	185	234	234	537	537	203	203	184	184	281	281	198	198	236	236	400	400	430	430
277	BGE014937	ESP	Landrace	V. sativa L.		163	166	233	233	297	300	972	978	185	185	228	231	531	534	203	209	150	178	281	281	198	198	236	236	397	400	430	430
278	BGE016972	ESP	Landrace	V. sativa L.		163	163	242	242	300	300	978	978	185	185	231	231	534	534	211	211	184	184	281	281	198	198	236	236	397	403	430	430
279	BGE016973	ESP	Landrace	V. sativa L.		163	166	233	233	297	300	972	978	185	185	228	231	531	534	203	209	150	178	281	281	198	198	236	236	397	400	430	430
280	BGE022209	ESP	Landrace	V. sativa L.		160	163	242	242	300	300	978	978	185	185	228	228	534	534	203	203	184	184	281	281	198	198	236	236	397	400	430	430
281	BGE022210	ESP	Landrace	V. sativa L.		163	163	233	233	300	300	972	972	185	185	228	228	534	534	203	203	184	184	278	278	198	198	236	236	400	403	430	430
282	BGE035397	ESP	Landrace	V. sativa L.		163	163	233	233	297	297	972	972	185	185	234	234	537	537	203	203	184	184	278	278	198	198	236	236	400	403	430	430
283	BGE040343	ESP	Landrace	V. sativa L.		163	163	233	233	300	300	969	969	185	185	231	231	531	531	203	203	184	184	284	284	198	201	236	236	400	403	430	430
284	BGE037817	ESP	Landrace	V. sativa L.		160	160	242	242	297	297	978	978	185	185	228	228	534	534	203	203	184	184	281	281	201	201	236	236	403	403	430	430
285	BGE005444	ESP	Landrace	V. sativa L.		163	163	233	233	300	300	978	978	185	185	228	234	534	534	209	209	150	184	278	278	198	201	236	236	397	403	430	430
286	BGE005445	ESP	Landrace	V. sativa L.		163	163	233	233	300	300	978	978	185	185	231	231	534	534	209	209	178	184	251	281	198	201	236	236	403	403	427	430
287	BGE005446	ESP	Landrace	V. sativa L.		163	163	233	242	300	300	972	972	185	185	228	234	534	537	203	203	150	178	278	278	198	198	236	236	397	400	430	430
288	BGE005448	ESP	Landrace	V. sativa L.		163	163	233	233	300	300	978	978	185	185	228	231	534	534	203	209	184	184	281	281	198	198	234	236	400	400	430	433
289	BGE005450	ESP	Landrace	V. sativa L.		160	160	233	233	297	300	972	972	185	185	228	228	531	534	203	203	178	178	251	278	198	198	236	236	400	403	430	430
290	BGE005453	ESP	Landrace	V. sativa L.		163	163	233	233	297	300	978	978	185	185	231	234	537	537	203	209	184	184	281	281	198	198	236	236	400	403	430	430
291	BGE005454	ESP	Landrace	V. sativa L.		160	163	233	233	297	300	972	978	185	185	228	234	531	534	203	203	150	178	281	281	198	198	236	236	397	400	430	430
292	BGE005455	ESP	Landrace	V. sativa L.		163	163	233	233	297	297	978	978	185	185	231	231	534	534	203	203	150	187	281	281	198	198	236	236	400	403	430	430
293	BGE005456	ESP	Landrace	V. sativa L.		163	163	233	242	297	300	972	972	185	185	228	228	534	534	203	209	184	184	281	281	198	198	236	236	400	403	430	430
294	BGE005460	ESP	Landrace	V. sativa L.		163	163	242	242	297	300	978	978	185	185	231	231	537	537	203	203	150	187	281	281	198	198	236	236	397	403	430	430
295	BGE005461	ESP	Landrace	V. sativa L.		163	163	233	233	300	300	978	978	185	185	234	234	534	534	203	203	178	178	281	281	198	198	236	236	400	403	430	430
296	BGE005463	ESP	Landrace	V. sativa L.		160	163	233	242	300	300	978	978	185	185	234	234	534	534	203	203	178	178	251	281	198	198	236	236	397	403	430	430
297	BGE005513	ESP	Landrace	V. sativa L.		163	163	233	233	297	297	978	978	182	182	234	234	534	537	203	203	156	184	281	281	198	198	236	236	397	397	430	430
298	BGE004283	ESP	Landrace	V. sativa L.		163	163	233	233	300	300	972	978	185	185	228	228	531	534	203	203	159	184	281	281	198	198	234	236	397	397	430	430
299	BGE004284	ESP	Landrace	V. sativa L.		163	163	233	242	297	300	978	978	185	185	228	228	534	534	203	211	178	178	278	278	198	198	236	236	397	403	427	430
300	BGE004287	ESP	Landrace	V. sativa L.		163	163	233	233	297	300	978	978	185	185	231	231	531	531	203	203	178	178	251	281	198	198	236	236	397	403	430	430
301	BGE004288	ESP	Landrace	V. sativa L.		166	166	233	233	300	300	978	978	185	185	228	228	534	534	203	203	150	187	281	281	198	201	234	236	400	403	427	430
302	BGE004289	ESP	Landrace	V. sativa L.		163	163	233	242	300	300	978	978	185	185	228	228	537	537	203	203	178	178	251	278	198	198	236	236	403	403	430	430
303	BGE004290	ESP	Landrace	V. sativa L.		163	163	233	242	300	300	972	978	185	185	231	231	534	537	203	209	184	184	281	278	198	198	234	236	397	400	430	430
304	BGE004291	ESP	Landrace	V. sativa L.		163	166	233	242	297	300	972	972	176	176	231	234	537	534	203	203	178	178	251	278	198	201	236	236	397	400	427	430
305	BGE004294	ESP	Landrace	V. sativa L.		163	163	233	233	297	300	972	972	185	185	228	228	534	534	203	203	178	178	251	278	198	198	236	236	397	397	427	430
306	BGE004296	ESP	Landrace	V. sativa L.		163	163	233	233	297	300	972	978	185	185	228	231	534	534	203	209	178	178	251	281	198	198	236	236	400	403	430	430
307	BGE004297	ESP	Landrace	V. sativa L.		163	163	233	242	297	297	972	972	185	185	228	228	537	534	209	209	150	184	281	281	198	198	236	236	397	400	430	430
308	BGE004298	ESP	Landrace	V. sativa L.		163	163	233	233	300	300	972	972	185	185	231	234	537	537	203	203	184	184	281	281	198	198	236	236	397	397	430	430
309	BGE004300	ESP	Landrace	V. sativa L.		160	163	233	233	297	297	978	978	182	182	228	228	531	531	203	203	184	184	281	281	198	201	232	232	421	421	430	430
310	BGE004301	ESP	Landrace	V. sativa L.		163	163	233	233	297	300	972	972	185	185	228	228	537	537	203	203	184	184	281	281	198	201	236	236	397	403	430	430
311	BGE004303	ESP	Landrace	V. sativa L.		163	163	233	233	300	300	984	984	185	185	231	231	534	534	203	203	184	184	281	281	198	198	234	234	397	397	430	430
312	BGE004305	ESP	Landrace	V. sativa L.		163	169	233	242	297	300	972	972	185	167	228	228	534	534	203	203	178	184	278	278	198	198	236	236	397	403	430	430
313	BGE004306	ESP	Landrace	V. sativa L.		163	163	233	242	297	300	972	978	185	185	228	228	537	537	203	203	150	178	281	281	198	201	236	236	400	403	427	430
314	BGE004308	ESP	Landrace	V. sativa L.		163	163	233	242	300	300	972	972	185	185	231	231	534	534	203	203	184	184	278	278	198	198	236	236	397	403	430	430
315	BGE004309	ESP	Landrace	V. sativa L.		163	166	233	233	300	300	972	978	185	185	231	234	534	534	203	209	150	184	281	281	198	198	236	236	397	400	427	430
316	BGE004310	ESP	Landrace	V. sativa L.		163	163	233	233	300	300	972	972	185	185	228	228	534	534	209	209	184	184	281	281	198	198	236	236	403	403	430	430
317	BGE004311	ESP	Landrace	V. sativa L.		163	163	233	242	297	300	972	978	185	185	228	228	534	537	203	209	184	184	281	281	198	198	236	236	397	403	430	430
318	BGE004316	ESP	Landrace	V. sativa L.		163	163	242	242	297	297	972	972	185	185	231	231	534	534	209	209	150	184	281	281	198	198	232	232	400	403	430	430
319	BGE004318	ESP	Landrace	V. sativa L.		163	163	242	242	300	300	978	978	185	185	228	228	534	537	203	203	184	184	281	281	198	198	234	234	394	400	430	430
320	BGE004319	ESP	Landrace	V. sativa L.		163	166	233	242	297	300	969	978	185	185	228	228	531	531	203	203	178	178	251	278	198	198	236	236	400	403	430	430
321	BGE004321	ESP	Landrace	V. sativa L.		163	163	233	233	297	300	972	978	185	185	228	228	537	537	203	203	184	184	281	281	198	201	236	236	397	397	430	430
322	BGE004323	ESP	Landrace	V. sativa L.		160	163	233	233	297	300	978	978	185	185	228	228	537	534	203	203	178	178	251	278	198	198	236	236	397	400	430	430
323	BGE004325	ESP	Landrace	V. sativa L.		160	163	233	233	297	300	978	978	185	185	228	228	537	534	203	211	178	178	251	281	198	201	236	236	394	397	430	430
324	BGE004326	ESP	Landrace	V. sativa L.		160	169	233	242	297	300	978	978	167	185	228	228	531	531	203	203	150	184	278	281	198	198	236	236	400	403	430	430
325	BGE004327	ESP	Landrace	V. sativa L.		160	163	233	233	300	300	972	972	167	185	228	228	537	537	203	203	187	187	269	281	198	201	234	236	394	403	430	430
326	BGE004328	ESP	Landrace	V. sativa L.		163	163	233	233	297	300	978	978	176	185	228	228	537	537	203	203	178	184	251	251	198	198	236	236	397	397	430	430
327	BGE004330	ESP	Landrace	V. sativa L.		163	163	233	233	297	300	978	978	167	185	228	228	537	537	203	203	184	184	281	281	198	198	232	236	394	397	430	430
328	BGE004331	ESP	Landrace	V. sativa L.		163	163	233	233	300	300	972	972	167	185	231	234	534	537	203	203	150	184	281	281	198	198	236	236	397	403	430	430
329	BGE004332	ESP	Landrace	V. sativa L.		163	166	233	242	300	300	972	978	185	185	231	234	534	537	209	209	184	184	281	281	198	201	232	236	397	397	430	430
330	BGE004333	ESP	Landrace	V. sativa L.		163	163	233	242	297	300	972	972	185	185	231	231	537	534	203	203	178	184	278	278	198	198	232	236	397	397	427	430
331	BGE004335	ESP	Landrace	V. sativa L.		163	163	233	233	300	300	972	972	167	185	228	228	537	534	203	203	184	184	278	278	198	201	236	236	403	403	427	430
332	BGE004336	ESP	Landrace	V. sativa L.		163	163	233	233	300	300	972	972	185	185	231	231	534	534	203	203	178	178	251	278	198	198	234	234	397	397	430	430
333	BGE004339	ESP	Landrace	V. sativa L.		163	163	233	233	297	300	972	972	185	185	228	228	534	534	203	209	184	184	278	278	198	198	236	236	397	403	430	430
334	BGE004340	ESP	Landrace	V. sativa L.		163	163	233	242	300	300	972	972	182	185	228	228	537	537	203	209	178	184	251	281	198	198	232	236	397	403	430	430
335	BGE004341	ESP	Landrace	V. sativa L.		166	166	233	233	300	300	972	972	188	188	234	231	537	540	205	205	190	190	284	284	198	201	232	236	394	397	430	430
336	BGE004342	ESP	Landrace	V. sativa L.		163	163	233	233	297	297	978	978	185	185	228	228	537	537	203	203	150	184	281	281	198	198	236	236	400	403	430	430
337	BGE004343	ESP	Landrace	V. sativa L.		163	163	233	233	297	297	978	978	185	185	228	228	531	531	203	203	184	184	281	281	198	198	236	236	400	403	430	430
338	BGE004348	ESP	Landrace	V. sativa L.		163	163	233	242	297	297	972	972	185	185	228	234	531	531	203	209	150	178	278	278	198	198	232	236	394	400	430	430
339	BGE004349	ESP	Landrace	V. sativa L.		163	163	233	233	300	300	972	972	185	185	228	228	534	534	203	203	178	178	251	278	198	201	232	236	397	397	430	430
340	BGE004350	ESP	Landrace	V. sativa L.		163	163	233	233	297	300	972	972	185	185	228	234	537	537	203	203	178	184	251	281	198	201	232	236	394	397	427	430
341	BGE004354	ESP	Landrace	V. sativa L.		163	163	233	233	297	300	972	978	176	185	231	234	534	537	203	209	150	184	281	281	198	201	232	232	397	400	430	430
342	BGE004356	ESP	Landrace	V. sativa L.		163	163	233	233	297	297	972	972	185	185	231	234	531	531	203	209	150	178	251	278	198	198	232	232	394	394	427	427
343	BGE004357	ESP	Landrace	V. sativa L.		163	163	233	233	297	297	972	972	185	185	228	228	534	534	203	203	184	184	281	281	198	198	234	234	394	394	427	427
344	BGE004358	ESP	Landrace	V. sativa L.		163	163	233	233	297	297	972	978	185	185	231	234	534	534	203	203	178	184	281	281	198	198	236	236	397	397	430	430
345	BGE004360	ESP	Landrace	V. sativa L.		166	166	233	233	300	300	972	972	185	185	228	228	534	534	203	203	178	178	251	281	201	201	236	236	397	397	430	430
346	BGE004362	ESP	Landrace	V. sativa L.		163	163	233	233	297	300	972	972	185	185	228	228	531	537	203	209	184	184	281	281	198	198	236	236	394	394	427	430
347	BGE004364	ESP	Landrace	V. sativa L.		166	169	233	242	297	300	972	972	185	185	228	231	534	534	203	203	150	178	281	281	198	201	236	236	394	397	430	430
348	BGE004365	ESP	Landrace	V. sativa L.		166	166	233	233	300	300	978	978	185	185	228	228	531	531	203	203	150	178	251	278	198	198	236	236	403	403	430	430
349	BGE004367	ESP	Landrace	V. sativa L.		163	163	242	242	300	300	972	972	185	185	228	231	534	534	203	203	184	184	281	281	198	198	232	236	400	403	430	430
350	BGE004368	ESP	Landrace	V. sativa L.		163	169	242	242	297	300	978	978	185	185	228	234	534	534	203	203	178	178	251	281	198	198	232	236	397	403	430	430
351	BGE004369	ESP	Landrace	V. sativa L.		163	163	233	242	300	300	972	972	185	185	228	231	531	534	203	209	184	184	281	281	198	198	234	236	394	403	427	430
352	BGE004371	ESP	Landrace	V. sativa L.		163	163	233	233	297	300	972	978	185	185	231	234	534	534	203	209	184	184	281	281	198	198	232	236	397	400	430	430
353	BGE004372	ESP	Landrace	V. sativa L.		163	163	242	242	297	297	972	972	185	185	231	231	531	531	203	203	150	187	281	281	198	198	232	232	400	400	430	430
354	BGE004373	ESP	Landrace	V. sativa L.		163	163	233	233	300	300	972	972	185	185	231	231	531	531	203	203	178	184	251	281	198	198	236	236	397	397	430	430
355	BGE004376	ESP	Landrace	V. sativa L.		163	163	233	242	300	300	972	972	185	185	231	231	534	534	203	203	184	187	281	281	198	201	236	236	397	400	430	430
356	BGE004377	ESP	Landrace	V. sativa L.		163	163	233	233	297	297	972	972	185	185	231	234	534	534	203	203	178	184	251	281	198	198	232	236	397	397	430	430
357	BGE004378	ESP	Landrace	V. sativa L.		157	157	233	242	297	300	972	972	185	185	228	231	537	537	203	209	178	178	251	251	198	198	236	236	397	403	430	430
358	BGE004380	ESP	Landrace	V. sativa L.		163	163	233	242	297	300	972	972	185	185	231	234	534	534	203	203	178	184	251	251	198	201	232	236	397	403	430	430
359	BGE004382	ESP	Landrace	V. sativa L.		163	163	242	242	297	300	978	978	185	185	234	234	534	534	203	203	178	178	251	251	198	198	234	236	403	403	430	430
360	BGE004384	ESP	Landrace	V. sativa L.		163	163	233	242	297	300	972	978	185	185	228	231	534	534	203	203	184	184	281	281	198	198	232	236	397	397	430	430
361	BGE004388	ESP	Landrace	V. sativa L.		163	169	233	242	297	300	972	972	185	185	231	231	531	531	203	203	178	184	278	281	198	198	232	236	400	403	427	430
362	BGE004390	ESP	Landrace	V. sativa L.		163	169	233	233	297	300	978	978	185	185	228	228	534	534	203	203	150	184	281	281	198	198	236	236	403	403	430	430
363	BGE004392	ESP	Landrace	V. sativa L.		163	163	233	242	300	300	972	972	176	185	228	231	531	531	203	203	184	184	278	281	198	198	236	236	397	397	427	427
364	BGE004393	ESP	Landrace	V. sativa L.		166	166	242	242	300	300	984	984	185	185	228	228	531	531	203	203	184	184	278	278	198	198	236	236	397	397	430	430
365	BGE004395	ESP	Landrace	V. sativa L.		160	160	233	233	297	300	978	978	185	185	228	228	531	537	203	203	178	184	251	278	198	198	236	236	397	397	427	427
366	BGE004396	ESP	Landrace	V. sativa L.		163	163	233	242	297	300	972	972	176	185	228	228	531	531	203	203	184	187	281	281	198	198	236	236	397	397	427	430
367	BGE004397	ESP	Landrace	V. sativa L.		163	163	233	242	297	300	972	972	185	185	228	231	531	537	203	209	184	187	281	281	198	198	232	236	397	403	430	430
368	BGE004402	ESP	Landrace	V. sativa L.		163	163	233	233	300	300	972	978	185	185	234	234	534	534	203	203	184	184	278	278	198	198	234	234	400	400	430	430
369	BGE004406	ESP	Landrace	V. sativa L.		163	163	242	242	300	300	978	978	185	185	234	234	534	534	203	203	178	178	251	281	198	198	236	236	403	403	430	430
370	BGE004408	ESP	Landrace	V. sativa L.		163	163	233	242	300	300	972	978	185	185	228	228	531	531	203	203	184	184	278	278	198	198	236	236	397	397	427	430
371	BGE004410	ESP	Landrace	V. sativa L.		163	163	233	242	297	297	972	978	185	185	228	231	531	534	203	209	184	187	278	281	198	198	236	236	400	403	430	430
372	BGE004415	ESP	Landrace	V. sativa L.		163	163	233	242	297	300	972	972	185	185	228	228	531	534	203	203	178	184	281	281	198	198	232	236	397	400	427	427
373	BGE004416	ESP	Landrace	V. sativa L.		163	163	233	242	297	300	904	972	185	185	231	231	531	534	203	203	187	150	281	281	198	198	232	236	400	403	430	430
374	BGE004417	ESP	Landrace	V. sativa L.		157	157	233	233	297	300	972	972	185	185	231	231	534	534	203	203	184	184	281	281	198	198	236	236	400	403	430	430
375	BGE004418	ESP	Landrace	V. sativa L.		166	166	233	242	300	300	972	972	185	185	231	234	534	534	203	203	184	184	281	281	198	198	236	236	397	403	430	430
376	BGE004419	ESP	Landrace	V. sativa L.		160	169	233	233	294	297	975	975	185	182	234	234	534	537	205	209	150	178	281	281	198	198	236	236	397	403	430	430
377	BGE004420	ESP	Landrace	V. sativa L.		163	163	233	233	297	300	972	972	176	185	228	234	534	534	203	209	150	184	281	281	198	201	236	236	397	403	430	430
378	BGE004424	ESP	Landrace	V. sativa L.		160	163	233	242	297	300	978	978	185	185	231	234	534	534	203	209	184	184	281	281	198	201	236	236	397	403	430	430
379	BGE007267	ESP	Landrace	V. sativa L.		163	166	233	233	297	300	972	972	182	185	231	231	531	534	203	203	184	184	281	281	198	201	236	236	397	403	430	430
380	BGE007268	ESP	Landrace	V. sativa L.		157	157	233	242	297	297	972	972	176	176	231	231	534	534	203	209	178	184	278	281	198	201	236	236	397	403	430	430
381	BGE007269	ESP	Landrace	V. sativa L.		163	163	233	233	300	300	972	978	185	185	231	231	534	534	203	211	150	178	251	251	198	201	236	236	400	403	430	430
382	BGE007270	ESP	Landrace	V. sativa L.		163	163	233	242	297	300	972	972	185	185	231	234	534	534	203	209	150	184	281	281	198	201	232	236	400	403	430	430
383	BGE007272	ESP	Landrace	V. sativa L.		163	163	242	242	300	300	972	972	179	179	231	231	534	534	209	209	150	187	278	278	195	195	236	236	394	394	430	430
384	BGE007273	ESP	Landrace	V. sativa L.		163	163	233	242	297	300	972	972	185	185	231	231	534	534	203	203	184	187	281	281	198	198	232	236	397	397	430	430
385	BGE014896	ESP	Landrace	V. sativa L.		163	163	233	233	300	300	978	978	185	185	228	228	534	534	209	209	150	187	281	281	198	198	232	234	394	394	430	430
386	BGE008326	ESP	Landrace	V. sativa L.		163	163	233	242	300	300	972	984	185	185	228	228	531	531	203	203	150	178	278	278	198	198	232	234	394	394	430	433
387	BGE007276	ESP	Landrace	V. sativa L.		157	157	233	233	297	297	972	972	176	176	231	231	534	534	203	203	178	178	281	281	198	198	232	234	403	403	430	430
388	BGE007301	ESP	Landrace	V. sativa L.		157	163	233	242	300	300	972	972	185	185	231	231	534	534	203	207	184	184	281	281	198	198	232	234	397	403	430	433
389	BGE007302	ESP	Landrace	V. sativa L.		163	163	233	233	300	300	904	972	179	179	234	234	531	531	209	209	178	178	281	281	198	198	232	234	394	412	427	430
390	BGE007306	ESP	Landrace	V. sativa L.		163	166	233	233	300	300	931	972	176	185	228	234	534	537	211	211	181	181	281	281	198	198	232	234	394	397	427	430
391	BGE008703	ESP	Landrace	V. sativa L.		160	163	233	242	300	300	969	969	185	185	228	228	537	537	203	203	178	178	281	281	198	198	232	234	403	403	430	430
392	BGE010361	ESP	Landrace	V. sativa L.		163	163	233	242	300	300	972	972	185	185	231	231	531	534	203	203	178	178	281	281	198	198	232	234	397	403	430	433
393	BGE010363	ESP	Landrace	V. sativa L.		160	163	233	242	300	300	972	978	185	185	231	234	534	534	203	203	184	184	281	281	198	198	234	236	394	397	430	433
394	BGE010364	ESP	Landrace	V. sativa L.		163	166	233	242	300	300	972	972	185	185	228	228	534	534	203	203	150	187	281	281	198	198	236	236	397	403	430	430
395	BGE010365	ESP	Landrace	V. sativa L.		160	163	233	233	294	300	978	984	182	185	228	234	534	534	203	209	184	184	281	281	198	198	232	234	394	403	430	433
396	BGE010366	ESP	Landrace	V. sativa L.		160	160	242	242	300	300	972	972	179	179	234	234	534	534	209	209	150	150	281	281	198	198	234	236	394	403	430	433
397	BGE014903	ESP	Landrace	V. sativa L.		163	163	233	233	297	297	931	972	185	185	228	231	531	531	203	203	187	187	281	281	198	198	232	234	394	394	430	430
398	BGE019556	ESP	Landrace	V. sativa L.		160	166	242	242	300	300	972	972	182	182	234	234	534	534	203	203	190	190	281	281	198	198	234	236	394	394	430	433
399	BGE019557	ESP	Landrace	V. sativa L.		163	166	233	242	297	300	972	978	185	185	231	234	531	537	203	209	150	150	281	281	198	198	234	236	394	403	427	430
400	BGE014904	ESP	Landrace	V. sativa L.		157	163	233	242	300	300	972	972	182	182	231	231	534	534	203	203	184	184	281	281	198	198	232	234	394	394	430	433
401	BGE014905	ESP	Landrace	V. sativa L.		160	163	233	233	294	297	972	972	179	182	231	234	534	534	203	209	150	150	281	281	198	198	232	234	394	394	430	430
402	BGE014906	ESP	Landrace	V. sativa L.		160	160	233	242	300	300	978	984	185	185	228	231	534	534	203	209	150	150	281	281	198	198	232	234	394	394	430	430
403	BGE010379	ESP	Landrace	V. sativa L.		163	163	242	242	300	300	978	984	185	185	228	228	534	537	203	203	178	178	251	281	198	198	234	236	397	400	427	430
404	BGE019559	ESP	Landrace	V. sativa L.		163	163	233	242	297	297	972	972	185	185	234	234	534	534	209	209	150	150	281	281	198	198	234	236	394	394	430	433
405	BGE014907	ESP	Landrace	V. sativa L.		163	163	242	242	300	300	972	972	185	185	231	234	531	534	203	209	184	184	281	281	198	198	234	236	397	403	430	430
406	BGE014908	ESP	Landrace	V. sativa L.		163	166	233	242	297	300	972	978	185	185	228	234	531	531	203	203	150	150	281	281	198	198	234	236	397	403	430	430
407	BGE014909	ESP	Landrace	V. sativa L.		166	166	242	242	297	297	972	972	182	182	234	234	531	531	203	203	150	178	281	281	198	198	232	234	400	403	430	433
408	BGE014910	ESP	Landrace	V. sativa L.		160	163	242	242	297	300	978	978	185	185	234	234	537	537	203	203	178	178	281	281	198	198	232	232	403	403	430	433
409	BGE014916	ESP	Landrace	V. sativa L.		163	163	233	233	297	297	978	978	182	182	228	231	531	531	201	201	175	181	278	278	198	198	236	236	397	403	430	430
410	BGE014917	ESP	Landrace	V. sativa L.		163	163	233	233	300	300	972	972	182	182	228	228	537	537	209	209	178	178	251	281	198	198	234	234	403	403	430	430
411	BGE014918	ESP	Landrace	V. sativa L.		163	166	233	233	300	300	978	978	185	185	228	228	531	534	203	203	184	184	278	281	198	198	234	236	397	397	430	430
412	BGE014919	ESP	Landrace	V. sativa L.		163	163	242	242	300	300	972	972	185	185	234	234	534	534	209	209	150	196	281	281	198	198	232	232	400	400	427	430
413	BGE014920	ESP	Landrace	V. sativa L.		163	166	242	242	297	297	904	978	185	185	228	234	531	534	203	203	184	184	281	281	198	198	232	232	394	397	430	430
414	BGE014921	ESP	Landrace	V. sativa L.		166	166	242	242	300	300	904	984	185	185	228	228	531	531	203	203	184	184	281	281	198	198	236	236	397	397	430	430
415	BGE014922	ESP	Landrace	V. sativa L.		163	163	233	242	300	300	972	978	185	185	228	228	531	534	203	203	178	178	278	281	198	198	232	236	397	400	430	430
416	BGE014925	ESP	Landrace	V. sativa L.		163	166	233	233	300	300	972	978	185	185	228	234	531	534	203	203	184	184	281	281	198	198	236	236	400	403	427	430
417	BGE014926	ESP	Landrace	V. sativa L.		163	166	233	233	300	300	972	978	185	185	228	228	534	534	203	203	150	184	281	281	198	198	236	236	394	397	430	430
418	BGE014928	ESP	Landrace	V. sativa L.		163	163	242	242	300	300	972	972	185	185	228	228	531	537	203	203	178	178	278	281	198	198	236	236	397	397	430	430
419	BGE014929	ESP	Landrace	V. sativa L.		163	163	233	242	297	300	904	972	185	185	228	228	531	534	203	203	184	184	281	281	198	198	232	232	400	403	430	430
420	BGE014930	ESP	Landrace	V. sativa L.		166	166	242	242	297	300	972	972	185	185	231	231	534	534	203	203	184	184	278	278	198	198	236	236	403	403	430	430
421	BGE014932	ESP	Landrace	V. sativa L.		163	163	233	242	300	300	972	972	185	185	228	234	534	534	203	203	150	178	281	281	198	198	236	236	403	403	430	430
422	BGE014933	ESP	Landrace	V. sativa L.		163	163	233	242	300	300	904	972	185	185	228	234	531	534	203	209	150	150	281	281	198	198	236	236	397	397	430	430
423	BGE014934	ESP	Landrace	V. sativa L.		163	163	233	233	297	300	904	972	185	185	228	234	534	534	203	209	150	178	281	281	198	198	232	234	397	403	427	430
424	BGE014935	ESP	Landrace	V. sativa L.		157	163	233	233	297	300	972	972	185	185	228	234	531	537	203	209	150	150	278	278	198	198	234	236	397	400	430	430
425	BGE014936	ESP	Landrace	V. sativa L.		163	166	233	242	297	300	972	972	185	185	234	234	534	534	203	203	178	184	281	281	198	198	232	234	397	400	430	430
426	BGE014938	ESP	Landrace	V. sativa L.		163	163	233	233	297	300	972	978	176	185	228	231	531	537	203	209	150	184	281	281	198	198	234	236	397	400	430	430
427	BGE014939	ESP	Landrace	V. sativa L.		163	163	233	242	297	300	972	972	185	185	228	231	531	537	203	209	150	184	281	281	198	198	236	236	397	403	430	430
428	BGE014940	ESP	Landrace	V. sativa L.		157	163	233	242	294	297	972	972	185	185	231	234	534	534	203	209	150	150	281	281	198	198	236	236	394	403	430	430
429	BGE014941	ESP	Landrace	V. sativa L.		163	163	233	233	297	300	984	984	185	185	228	228	531	531	203	203	178	178	281	281	198	198	236	236	397	397	430	430
430	BGE014942	ESP	Landrace	V. sativa L.		163	163	242	242	300	300	904	972	185	185	234	234	534	534	203	203	184	184	278	278	198	198	236	236	397	397	430	430
431	BGE014943	ESP	Landrace	V. sativa L.		160	163	242	242	297	297	972	978	176	182	231	231	531	534	203	203	184	184	281	281	198	198	234	234	403	403	430	433
432	BGE014944	ESP	Landrace	V. sativa L.		160	163	233	242	300	300	972	972	185	185	234	234	531	537	203	203	150	150	281	281	198	198	236	236	394	400	430	430
433	BGE014945	ESP	Landrace	V. sativa L.		163	163	233	242	300	300	972	972	185	185	234	234	534	534	203	209	150	150	278	278	198	198	232	234	394	397	430	433
434	BGE014946	ESP	Landrace	V. sativa L.		163	163	233	242	297	300	972	972	185	185	231	231	531	537	203	209	150	150	278	278	198	198	232	234	394	397	430	430
435	BGE014947	ESP	Landrace	V. sativa L.		163	163	233	242	297	297	972	972	185	185	228	228	537	537	203	203	178	178	281	281	198	198	232	232	397	397	430	430
436	BGE014948	ESP	Landrace	V. sativa L.		163	163	233	233	300	300	972	972	185	185	231	231	537	537	203	203	184	184	278	278	198	198	234	236	403	403	430	430
437	BGE014949	ESP	Landrace	V. sativa L.		163	163	233	242	300	300	972	978	185	185	234	234	531	537	203	203	178	178	278	281	198	198	234	236	397	403	430	430
438	BGE014950	ESP	Landrace	V. sativa L.		163	163	233	233	297	297	972	978	185	185	234	234	531	537	203	203	184	184	278	278	198	198	234	236	394	403	430	430
439	BGE014951	ESP	Landrace	V. sativa L.		163	163	233	242	300	300	972	978	185	185	228	228	534	534	203	209	184	184	281	281	198	198	232	232	403	403	430	430
440	BGE014952	ESP	Landrace	V. sativa L.		163	163	233	233	294	300	978	984	185	185	228	228	534	534	211	213	150	184	281	281	198	198	232	234	394	403	430	430
441	BGE014911	ESP	Landrace	V. sativa L.		163	163	233	233	297	297	904	972	185	185	228	231	534	534	203	203	190	190	281	281	198	201	232	232	394	394	430	430
442	BGE014912	ESP	Landrace	V. sativa L.		163	163	233	233	300	300	972	972	185	185	234	234	537	537	203	203	190	190	269	269	198	198	232	234	394	403	430	430
443	BGE014913	ESP	Landrace	V. sativa L.		160	160	233	233	297	300	972	972	185	185	228	228	531	531	203	203	184	187	281	281	198	198	232	234	394	394	430	430
444	BGE014914	ESP	Landrace	V. sativa L.		163	163	233	233	300	300	984	984	182	182	234	234	531	531	211	211	190	190	278	278	198	198	232	234	394	394	430	430
445	BGE014915	ESP	Landrace	V. sativa L.		163	163	233	242	300	300	972	972	185	185	234	234	537	537	209	209	150	150	281	281	198	198	232	234	394	397	430	430
446	BGE022155	ESP	Landrace	V. sativa L.		163	169	233	242	294	297	972	972	185	185	231	231	534	534	209	209	184	187	281	281	198	198	232	234	394	403	430	430
447	BGE022156	ESP	Landrace	V. sativa L.		163	163	233	233	300	300	972	972	185	185	231	231	531	531	203	203	150	150	281	281	198	198	232	234	394	394	427	430
448	BGE022157	ESP	Landrace	V. sativa L.		163	163	233	233	300	300	978	978	185	185	234	234	534	534	203	203	184	184	281	281	198	198	234	236	394	394	430	430
449	BGE022250	ESP	Landrace	V. sativa L.		166	169	233	242	297	300	978	984	185	185	231	231	537	537	211	211	150	150	278	278	198	198	234	236	400	394	427	430
450	BGE024717	ESP	Landrace	V. sativa L.		163	163	242	242	300	300	972	972	185	185	228	228	534	534	203	203	178	178	281	281	198	198	234	236	394	403	427	430
451	BGE023946	ESP	Landrace	V. sativa L.		160	160	233	233	300	300	978	978	185	185	231	231	534	534	209	209	150	150	281	281	198	198	232	232	394	394	430	430
452	BGE023947	ESP	Landrace	V. sativa L.		166	166	233	233	297	297	904	972	185	185	228	228	531	531	203	203	178	184	281	281	198	198	232	232	394	394	430	430
453	BGE023948	ESP	Landrace	V. sativa L.		163	166	233	233	300	300	972	978	182	185	228	231	531	531	203	211	184	187	281	281	198	198	232	234	403	403	430	430
454	BGE023949	ESP	Landrace	V. sativa L.		160	160	242	242	300	300	978	978	182	182	234	234	534	534	209	209	150	181	281	281	198	198	234	236	397	403	430	430
455	BGE023950	ESP	Landrace	V. sativa L.		163	163	233	233	300	300	972	972	185	185	228	228	531	531	203	203	150	150	281	281	198	198	234	236	394	397	430	430
456	BGE023951	ESP	Landrace	V. sativa L.		163	163	233	233	300	300	904	972	185	185	228	228	531	531	213	213	150	150	281	281	198	198	234	236	394	403	430	430
457	BGE023952	ESP	Landrace	V. sativa L.		163	169	233	242	303	303	972	972	182	185	231	234	537	537	201	203	150	178	275	278	198	198	234	236	394	400	430	433
458	BGE025286	ESP	Landrace	V. sativa L.		163	163	233	233	300	300	972	972	185	185	228	228	534	534	203	203	184	184	281	281	198	198	234	236	394	394	430	430
459	BGE025288	ESP	Landrace	V. sativa L.		163	166	233	242	297	297	904	972	185	185	228	228	534	534	203	203	187	187	281	281	198	198	234	236	397	403	430	430
460	BGE025608	ESP	Landrace	V. sativa L.		163	163	233	233	300	300	972	972	185	185	234	234	534	534	203	203	184	184	278	278	198	198	232	234	394	397	430	430
461	BGE025609	ESP	Landrace	V. sativa L.		163	163	242	242	300	300	904	972	185	185	231	231	531	531	203	203	178	178	251	278	198	198	232	234	394	403	430	430
462	BGE025612	ESP	Landrace	V. sativa L.		160	163	233	233	297	297	972	984	182	185	234	234	534	534	209	209	150	150	281	281	198	198	232	234	394	397	427	430
463	BGE026421	ESP	Landrace	V. sativa L.		160	163	233	233	300	300	972	978	185	185	234	234	534	534	203	209	187	196	281	281	198	198	232	234	394	397	430	433
464	BGE026275	ESP	Landrace	V. sativa L.		163	163	233	233	297	300	972	972	176	176	234	234	531	531	203	209	184	184	278	281	198	198	232	234	394	394	430	430
465	BGE027061	ESP	Landrace	V. sativa L.		157	163	233	233	297	300	972	978	185	185	228	228	537	537	203	211	178	178	251	281	198	198	234	236	397	403	430	430
466	BGE027062	ESP	Landrace	V. sativa L.		166	166	233	233	300	300	972	972	185	185	228	231	531	531	203	203	184	184	281	281	198	198	232	234	394	403	430	430
467	BGE027063	ESP	Landrace	V. sativa L.		163	163	233	233	297	300	972	978	176	182	234	234	531	537	203	203	184	184	281	281	198	198	232	234	394	397	430	430
468	BGE029063	ESP	Landrace	V. sativa L.		160	160	242	242	300	300	975	975	185	185	234	234	531	531	203	203	187	187	278	278	198	198	232	234	394	403	427	430
469	BGE029064	ESP	Landrace	V. sativa L.		160	160	233	233	297	297	972	972	185	185	234	234	531	531	209	209	150	187	281	281	198	198	234	236	394	397	427	430
470	BGE029066	ESP	Landrace	V. sativa L.		163	163	233	242	300	300	978	978	185	185	228	228	531	537	203	203	178	190	251	281	198	198	234	236	394	403	430	430
471	BGE029692	ESP	Landrace	V. sativa L.		163	163	233	242	297	300	978	978	179	185	234	234	534	534	203	203	187	187	281	281	198	198	234	236	394	403	427	430
472	BGE029973	ESP	Commercial variety	V. sativa L.	Gravesa 81	163	163	233	242	300	300	972	984	185	185	228	228	537	537	203	203	150	178	278	278	198	198	236	236	394	397	430	430
473	BGE029974	ESP	Commercial variety	V. sativa L.	Urgelba 36-2	163	163	233	233	300	300	978	978	179	179	234	234	537	537	203	209	184	184	278	278	198	198	236	236	394	394	430	430
474	BGE031091	ESP	Landrace	V. sativa L.		157	160	233	242	294	300	972	978	176	185	231	234	534	534	203	209	150	178	281	281	198	198	234	236	394	394	430	430
475	BGE034214	ESP	Landrace	V. sativa L.		160	163	233	233	300	300	978	978	179	179	228	228	537	537	203	207	150	184	281	281	198	198	234	236	394	403	430	430
476	BGE034215	ESP	Landrace	V. sativa L.		163	163	233	233	300	300	978	978	179	185	234	234	534	534	203	203	184	184	281	281	198	198	232	236	394	403	430	430
477	BGE035395	ESP	Landrace	V. sativa L.		160	163	233	233	297	300	978	978	185	185	228	234	534	534	203	203	178	184	278	281	198	198	234	236	394	403	427	430
478	BGE035396	ESP	Landrace	V. sativa L.		163	169	233	242	297	300	904	978	185	185	228	234	534	534	203	203	178	178	281	281	198	198	234	236	394	403	430	430
479	BGE035401	ESP	Landrace	V. sativa L.		163	163	233	233	297	300	969	969	185	185	228	234	534	537	203	203	178	184	281	281	198	198	234	236	394	403	430	430
480	BGE037449	ESP	Landrace	V. sativa L.		166	166	233	242	294	300	972	931	179	185	228	234	531	534	203	211	184	196	281	281	198	198	232	234	394	403	430	430
481	BGE037454	ESP	Landrace	V. sativa L.		163	166	242	233	303	303	978	978	182	188	231	234	534	534	199	213	150	150	278	278	198	198	232	236	394	397	430	430
482	BGE043789	ESP	Landrace	V. sativa L.		163	163	233	242	297	300	978	978	185	185	228	234	531	534	203	209	150	150	281	281	198	201	236	236	397	403	430	430
483	BGE043842	ESP	Commercial variety	V. sativa L.	Silna	166	166	233	242	297	303	972	972	182	185	228	231	528	531	201	205	150	181	278	278	198	198	234	234	403	403	430	430
484	BGE043843	ESP	Commercial variety	V. sativa L.	Magna	163	166	233	233	300	300	972	972	179	179	234	234	534	537	205	205	187	187	281	281	198	198	236	236	394	403	430	430
485	BGE043844	ESP	Commercial variety	V. sativa L.	Cristal	163	163	233	233	300	300	972	972	185	185	231	231	531	531	203	203	150	187	281	281	198	198	232	232	394	394	427	427
486	BGE043845	ESP	Commercial variety	V. sativa L.	Valor	163	163	233	233	300	300	978	978	185	185	234	234	534	534	203	203	181	181	278	278	198	201	232	236	394	394	427	427
487	BGE043846	ESP	Commercial variety	V. sativa L.	Palacio	163	163	242	242	300	300	972	972	185	185	228	228	534	534	203	203	178	178	281	281	198	198	236	236	400	403	427	430
488	BGE043847	ESP	Commercial variety	V. sativa L.	Alameda	163	166	242	242	297	303	972	972	185	185	228	234	531	531	201	209	178	178	278	278	198	198	236	236	397	400	430	430
489	BGE043849	ESP	Commercial variety	V. sativa L.	Dadivosa	166	163	233	242	297	297	969	984	182	182	228	228	531	531	201	207	181	181	278	278	198	198	236	236	397	397	427	427
490	BGE043850	ESP	Commercial variety	V. sativa L.	Mezquita	163	163	242	242	300	300	978	978	185	185	228	228	528	528	203	211	178	178	278	278	198	198	236	236	397	397	430	430
491	BGE043851	ESP	Commercial variety	V. sativa L.	Adicia 46 a	157	163	233	233	294	294	972	972	179	179	228	228	531	531	203	203	178	178	278	278	198	198	232	236	397	403	430	430
492	BGE043852	ESP	Commercial variety	V. sativa L.	Audeza 46b	157	163	233	242	297	297	972	972	176	176	231	231	528	528	211	211	178	184	278	278	198	198	232	236	397	403	430	430
493	BGE043853	ESP	Commercial variety	V. sativa L.	Semiada 64	166	166	242	242	303	303	972	972	188	188	234	234	537	537	213	213	156	156	278	278	198	198	236	236	397	397	430	430
494	BGE043854	ESP	Commercial variety	V. sativa L.	Aula Dei 118	163	163	233	233	297	297	978	978	182	182	234	234	537	537	203	203	190	190	281	281	198	198	232	232	394	394	430	430
495	BGE043855	ESP	Commercial variety	V. sativa L.	Nordeula	166	166	242	242	300	300	969	969	185	185	228	228	531	531	203	203	184	184	278	278	198	198	236	236	397	397	427	427
496	BGE043856	ESP	Commercial variety	V. sativa L.	Yovel	166	166	242	242	294	294	978.4	978.4	182	182	234	234	534	534	205	205	184	184	278	278	198	198	238	238	391	391	430	430
497	BGE043857	ESP	Commercial variety	V. sativa L.	Altea	163.2	163.2	242	242	300	300	984	984	185	185	228	228	531	531	203	203	181	181	278	278	198	198	236	236	403	403	427	427
498	BGE000417	CSK	Landrace	V. sativa L.		163	163	233	242	297	297	972	972	191	191	228	228	531	531	203	203	187	187	281	281	198	198	236	236	394	394	427	427
499	BGE000574	DEU	Landrace	V. sativa L.		166	169	242	242	300	300	972	972	185	185	228	228	534	534	203	203	184	184	281	281	198	198	236	236	397	400	427	430
500	BGE001418	ESP	Landrace	V. sativa L.		163	163	242	242	300	300	972	972	185	185	228	228	531	531	209	209	178	178	281	281	198	198	232	232	397	403	430	430
501	BGE002035	ESP	Weedy	V. sativa subsp. nigra (L.) Ehrh		166	166	233	233	297	297	972	972	176	176	231	231	531	531	203	203	184	184	281	281	198	198	232	236	397	403	430	430
502	BGE005449	ESP	Landrace	V. sativa L.		163	163	242	242	300	300	904	984	185	185	228	228	531	531	203	203	178	178	278	278	198	198	236	236	397	397	427	427
503	BGE004317	ESP	Landrace	V. sativa L.		160	160	242	242	297	297	978	978	185	185	228	228	534	534	203	203	184	184	281	281	198	201	236	236	397	403	430	430
504	BGE004324	ESP	Landrace	V. sativa L.		163	169	242	242	300	300	972	972	185	185	228	228	531	531	209	209	178	178	281	281	198	198	236	236	403	403	430	430
505	BGE004334	ESP	Landrace	V. sativa L.		163	163	242	242	300	300	972	972	185	185	231	234	534	534	211	211	150	150	269	269	198	198	236	236	397	403	430	430
506	BGE004375	ESP	Landrace	V. sativa L.		163	169	233	242	294	297	978	978	182	182	231	231	528	531	203	207	181	181	278	278	198	198	236	236	403	403	427	427
507	BGE004394	ESP	Landrace	V. sativa L.		163	163	233	233	300	300	904	978	185	185	228	228	531	531	203	203	184	184	281	281	198	198	236	236	403	403	430	430
508	BGE004409	ESP	Landrace	V. sativa L.		163	163	233	233	297	297	978	978	185	185	228	228	534	534	209	209	184	184	281	281	198	198	236	236	403	403	430	430
509	BGE007271	ESP	Landrace	V. sativa L.		163	163	233	233	297	297	972	972	185	185	234	234	534	534	203	203	184	184	281	281	201	201	236	236	394	394	430	430
510	BGE014897	ESP	Landrace	V. sativa L.		160	160	242	242	297	297	972	904	185	185	231	231	531	531	203	209	178	178	281	281	198	198	232	232	397	397	427	427
511	BGE014900	ESP	Wild	V. sativa subsp. amphicarpa (L.) Batt.		166	166	233	233	294	294	972	978	188	191	231	234	528	528	201	201	184	184	278	278	198	198	236	236	394	394	427	427
512	BGE014901	ESP	Wild	V. sativa L.		160	160	242	242	300	300	972	904	185	185	228	228	534	534	203	203	184	184	278	278	198	198	236	236	400	400	427	427
513	BGE014902	ESP	Wild	V. sativa L.		163	163	242	242	297	297	978	978	185	185	228	228	534	534	209	209	184	184	281	281	198	198	236	236	400	400	427	430
514	BGE017178	ESP	Wild	V. sativa L.		166	166	242	242	294	294	969	969	182	182	231	231	531	531	205	209	181	181	281	281	198	198	236	236	385	385	427	427
515	BGE016970	ESP	Wild	V. sativa L.		166	166	233	233	294	294	984	984	185	185	234	234	537	537	201	201	178	178	278	278	198	198	236	236	409	409	427	427
516	BGE016923	ESP	Wild	V. sativa subsp. amphicarpa		166	166	242	242	300	300	972	972	182	182	231	231	531	537	205	205	184	184	278	278	198	198	236	236	403	403	427	427
517	BGE016911	ESP	Wild	V. sativa subsp. nigra (L.) Ehrh		163	163	242	242	300	300	972	972	185	185	231	231	531	531	211	211	150	187	269	269	198	198	236	236	394	394	430	430
518	BGE016914	ESP	Wild	V. sativa subsp. nigra (L.) Ehrh		166	166	233	233	297	297	972	972	173	179	234	234	537	537	205	205	178	178	281	281	198	198	234	234	397	397	430	430
519	BGE019772	ESP	Wild	V. sativa subsp. nigra (L.) Ehrh		166	166	242	242	294	294	969	969	182	182	231	231	534	534	203	205	184	184	281	281	198	198	236	236	391	397	427	427
520	BGE022205	ESP	Wild	V. sativa subsp. macrocarpa (Moris) Arcang.		160	160	233	233	291	291	978	978	191	191	231	231	531	531	207	207	178	178	278	278	198	198	232	232	391	397	430	430
521	BGE022207	ESP	Wild	V. sativa subsp. amphicarpa (L.) Batt.		163	163	233	233	297	297	904	972	185	185	231	231	534	534	203	203	184	184	278	278	201	201	232	232	397	397	430	430
522	BGE022211	ESP	Wild	V. sativa subsp. cordata (Wulfen ex Hoppe) Batt.		163	166	242	242	300	300	978	978	185	185	231	231	537	537	205	211	178	184	281	281	198	201	232	232	397	397	430	430
523	BGE022240	ITA	Landrace	V. sativa subsp. macrocarpa (Moris) Arcang.		163	163	242	242	294	294	972	972	185	185	231	231	540	540	213	213	184	184	284	284	198	201	232	232	391	391	427	430
524	BGE022247	ESP	Wild	V. sativa subsp. nigra (L.) Ehrh		160	166	242	242	300	300	975	975	185	185	228	228	537	537	205	211	178	150	284	281	198	198	236	236	397	397	430	430
525	BGE024712	ESP	Wild	V. sativa L.		160	163	233	242	300	300	978	978	185	185	231	231	534	534	209	209	178	178	278	278	198	198	236	236	397	397	430	430
526	BGE024720	ESP	Landrace	V. sativa L.		163	166	233	233	294	294	978	978	191	191	231	231	534	534	207	207	181	181	281	281	198	198	236	236	394	394	430	430
527	BGE026420	ESP	Wild	V. sativa L.		169	169	233	242	297	297	972	972	191	191	228	231	534	534	203	203	181	181	281	281	198	198	234	234	397	397	427	427
528	BGE025285	ESP	Landrace	V. sativa L.		166	166	233	233	300	300	978	978	185	185	234	234	531	531	203	203	184	184	278	278	198	198	232	232	403	403	430	430
529	BGE025287	ESP	Landrace	V. sativa L.		160	163	233	233	297	300	972	972	185	185	234	234	531	531	203	203	150	184	281	281	198	198	236	236	400	403	430	430
530	BGE025611	ESP	Landrace	V. sativa L.		163	163	233	242	297	300	978	978	185	185	231	231	534	537	203	209	150	187	281	281	198	198	236	236	394	394	430	430
531	BGE026276	ESP	Wild	V. sativa subsp. nigra (L.) Ehrh		163	163	242	242	294	300	972	978	185	185	231	231	531	531	209	209	178	181	278	278	198	198	236	238	394	397	430	430
532	BGE029065	ESP	Landrace	V. sativa L.		163	163	233	233	300	300	972	972	176	176	234	234	534	534	209	209	184	184	278	278	198	198	232	232	397	397	430	430
533	BGE029691	ESP	Landrace	V. sativa L.		166	166	242	242	294	294	969	969	179	179	231	231	534	534	201	201	181	181	278	278	198	198	236	236	388	388	430	430
534	BGE029927	ESP	Wild	V. sativa subsp. amphicarpa (L.) Batt.		163	163	242	242	294	294	972	972	179	179	237	237	537	537	207	207	178	178	272	272	198	198	236	236	394	394	430	430
535	BGE029949	ESP	Wild	V. sativa subsp. amphicarpa (L.) Batt.		166	166	242	242	300	300	984	931	182	182	228	228	531	531	209	209	184	184	269	269	198	198	234	234	397	397	430	430
536	BGE029959	ESP	Wild	V. sativa subsp. amphicarpa (L.) Batt.		166	166	242	242	294	294	904	972	179	179	234	234	540	540	207	207	181	181	278	278	198	198	236	236	397	403	430	430
537	BGE035400	ESP	Landrace	V. sativa L.		163	163	233	233	300	300	972	972	185	185	234	234	531	531	203	209	184	184	281	281	198	198	236	236	397	403	430	430
538	BGE036257	ESP	Landrace	V. sativa L.		163	163	233	233	300	300	972	972	185	185	231	231	534	534	209	209	178	178	281	281	198	198	236	236	397	403	430	430
539	BGE036258	ESP	Landrace	V. sativa L.		166	166	242	242	294	294	981	981	185	185	231	231	543	543	205	205	181	181	278	278	198	198	236	236	391	397	430	430
540	BGE040344	ESP	Landrace	V. sativa L.		163	163	233	233	300	300	972	972	185	185	234	234	534	534	203	203	184	184	278	278	198	198	232	236	397	403	430	430
541	BGE040346	ESP	Wild	V. sativa subsp. macrocarpa (Moris) Arcang.		163	163	233	233	300	300	904	972	185	185	228	234	531	537	203	203	184	187	281	281	198	198	236	236	397	403	430	430
542	BGE041323	ESP	Commercial variety	V. sativa L.	Vereda	163	163	233	233	297	297	972	972	185	185	228	228	531	531	209	209	184	184	281	281	198	198	236	236	397	400	430	430
543	BGE041324	ESP	Commercial variety	V. sativa L.	Senda	157	163	233	242	294	297	972	972	182	185	231	234	534	534	203	209	150	187	281	281	198	198	234	236	403	403	430	430
544	NC113218	ESP	Commercial variety	V. sativa L.	Prontivesa	163	169	233	233	300	300	981	981	185	185	228	228	531	531	203	203	184	184	278	278	198	198	236	236	397	403	430	430
545	NC113219	ESP	Commercial variety	V. sativa L.	Verdor	163	169	242	242	297	297	969	969	176	176	228	228	531	537	203	203	184	184	281	281	198	198	236	236	397	403	430	430
