# Supplementary material for: Common Vetch, Valuable Germplasm for Resilient Agriculture: Genetic Characterization and Spanish Core Collection Development
Source: Front Plant Sci. 2021 Mar 9;12:617873. doi: 10.3389/fpls.2021.617873 (PMC7985455; doi:10.3389/fpls.2021.617873)
Supplement: Supplementary Table 2 — Accessions of different species of Vicia genus analyzed in this work- and data matrix of fragment size by nine-SSR genotyping. [file Data_Sheet_2.XLSX]

## Sheet: TableS2_AccesionNumbers
Supplementary table S2: Accessions of different species of Vicia genus analyzed in this work- and data matrix of fragment size by 9 SSR genotyping.
MANUSCRIPT NUMBER	CRF CODE	Taxonomy	Province	Site	Latitude	Longitude	Altitude (m a.s.l.)	Biological status																												GENOTYPE SSR DATA
																																				SSR-310	SSR-310	SSR-102	SSR-102	SSR-179	SSR-179	SSR-073	SSR-073	SSR-140	SSR-140	SSR-217	SSR-217	SSR-129	SSR-129
G01	BGE001049	Vicia articulata Hornem.	Santa Cruz de Tenerife	San Andrés	284750N	0174531W	60	Landrace																												178	181	222	222	286	291	185	185	285	285	542	542	279	279
G02	BGE013983	Vicia articulata Hornem.	Toledo	Torrico	394956N	0051329W	444	Landrace																												181	181	222	222	291	291	185	185	285	285	542	542	279	279
G03	BGE031083	Vicia articulata Hornem.	Avila	Brieva	404150N	0043728W	1120	Landrace																												178	181	222	225	291	291	185	185	285	285	542	542	279	279
G04	BGE007313	Vicia benghalensis L.	Madrid	Madrid	4024--N	00341--W	655	Wild																												201	201	231	231	294	300	175	175	301	301	588	588	197	197
G05	BGE007314	Vicia benghalensis L.	Ciudad Real	Brazatortas	3839--N	00417--W	729	Wild																												201	201	231	231	291	294	197	197	301	301	515	515	197	197
G07	BGE016946	Vicia benghalensis L.	Cáceres	Jaraiz de la Vera	4002--N	00550--W	450	Wild																												201	201	231	231	294	300	191	191	282	282	515	515	197	197
G10	BGE025290	Vicia benghalensis L.	Cáceres	Torremocha	3920--N	00610--W	440	Weed																												201	201	231	231	288	294	197	197	301	301	515	515	197	197
G12	BGE049053	Vicia bithynica (L.) L.	Navarra	Lezkairu	424828N	0013721W	442	Wild																												203	203	231	231	298	298	225	225	291	291	508	508	199	199
G13	BGE049724	Vicia bithynica (L.) L.	Gerona	Vidreres	414643N	0024820W	126	Wild																												154	154	231	231	316	316	225	225	291	291	508	508	197	197
G14	BGE016949	Vicia disperma DC.	Cáceres	Guadalupe	3932--N	00523--W	650	Wild																												140	140	230	230	273	273	197	197	235	238	-9	-9	197	197
G15	BGE001458	Vicia ervilia (L.) Willd.	Segovia	Sepulveda	411758N	0034456W	1009	Landrace																												212	212	231	231	292	301	170	170	264	264	504	504	179	179
G16	BGE023603	Vicia ervilia (L.) Willd.	Burgos	Castrojeriz	421728N	0040831W	808	Landrace																												212	212	231	231	292	301	170	176	264	264	504	504	179	179
G17	BGE023604	Vicia ervilia (L.) Willd.	Guadalajara	Guadalajara				Landrace																												212	212	231	231	292	301	170	170	261	261	504	504	179	180
G18	BGE023969	Vicia ervilia (L.) Willd.	Granada	Albuñan	371343N	0030753W	1114	Landrace																												212	212	231	231	292	301	170	170	261	261	504	504	179	179
G19	BGE038406	Vicia ervilia (L.) Willd.	Málaga	Valle de Abdalajis	365557N	0044052W	340	Landrace																												212	212	231	231	292	301	170	170	265	265	504	504	179	179
G23	BGE044408	Vicia faba L.	_	_				Commercial Cultivar																												157	157	215	215	291	291	176	176	240	240	419	419	177	177
G24	BGE049043	Vicia hirsuta (L.) Gray	Castellón	Pina de Montalgrao	400139N	0004032W	999	Wild																												164	164	215	215	294	300	176	176	285	285	-9	-9	177	179
G25	BGE024724	Vicia hybrida L.	Granada	Ugijar	3658--N	00304--W	700	Wild																												203	203	231	231	303	303	176	176	201	201	567	567	179	181
G28	BGE050052	Vicia hybrida L.	Murcia	Santo Angel	379330N	0011235W	155	Wild																												203	203	221	221	303	303	169	169	198	198	567	567	194	194
G29	BGE049715	Vicia lathyroides L.	Madrid	Garganta de los Montes	405611N	0033924W	1148	Wild																												160	160	224	224	277	283	192	192	276	276	481	481	199	279
G33	BGE026281	Vicia lutea L.	Jaén	Jimena	3749--N	00335--W	709	Wild																												166	166	222	222	296	303	232	239	271	271	554	558	231	231
G35	BGE019569	Vicia monantha Retz. subsp. triflora (Ten.) B. L. Burtt & P. Lewis	Guadalajara	Chiloeches	4034--N	00309--W	785	Wild																												160	160	222	222	273	273	238	238	298	301	462	462	214	222
G36	BGE022220	Vicia monantha Retz. subsp. calcarata (Desf.) Romero Zarco	Alicante	Benilloba	3842--N	00023--W	529	Wild																												160	160	222	222	303	303	241	241	301	301	462	462	222	222
G38	BGE001571	Vicia narbonensis L.	Cádiz	Sanlucar de Barrameda	3646--N	00621--W	50	Weed																												174	177	226	233	300	300	175	175	302	302	509	509	231	231
G39	BGE001894	Vicia narbonensis L.	Cuenca	Casas de Fernando Alonso	3921--N	00219--W	725	Wild																												174	177	226	233	300	300	175	175	302	302	509	509	231	231
G40	BGE005512	Vicia narbonensis L.	Jaen	Cazorla	375448N	0030000W	826	Landrace																												174	177	226	233	300	300	175	175	302	302	509	509	231	231
G41	BGE009982	Vicia narbonensis L.	Toledo	Toledo	395130N	0040123W	529	Landrace																												177	177	226	233	300	300	175	175	302	302	509	509	231	231
G42	BGE022216	Vicia narbonensis L.	Baleares	Moscari	3946--N	00257--E	142	Weed																												174	177	233	233	300	300	170	170	302	302	509	509	234	234
G43	BGE032017	Vicia narbonensis L.	Las Palmas	La Oliva	283634N	0135535W	219	Landrace																												177	177	226	233	300	300	170	170	302	302	581	581	234	234
G45	BGE016939	Vicia pannonica Crantz	Guadalajara	Barbatona	4103--N	00234--W	1145	Wild																												178	178	235	235	303	303	179	179	302	302	605	605	193	193
G48	BGE019577	Vicia pannonica Crantz	Granada	Almuñecar	3644--N	00341--W	25	Wild																												178	178	235	235	303	303	193	199	302	302	605	605	193	193
G49	BGE016929	Vicia peregrina L.	Segovia	Montejo de la Vega de la Serrezuela	4133--N	00339--W	864	Wild																												166	166	233	233	291	303	182	182	233	233	509	509	231	231
G50	BGE016930	Vicia peregrina L.	Madrid	Madrid	4028--N	00346--W	675	Wild																												166	166	233	233	291	291	182	182	233	233	509	509	231	231
G52	BGE024722	Vicia peregrina L.	Murcia	Aguilas	3732--N	00132--W	20	Wild																												160	160	233	233	291	291	182	182	233	233	509	509	231	231
G54	BGE049729	Vicia pyrenaica Pourr.	Gerona	Alp	421931N	0015730E	1782	Wild																												163	163	240	243	291	291	182	189	234	234	479	485	202	204
G56	BGE000650	Vicia villosa Roth subsp. villosa	Tuceli	Balkan	3855--N	03938--E	1084	Landrace																												160	163	230	230	281	281	199	199	234	234	485	485	197	197
G57	BGE001527	Vicia villosa Roth subsp. varia (Host) Corb.	León	Naredo de Fenar	424955N	0053120W	1060	Landrace																												154	160	230	230	276	276	196	196	228	234	544	544	197	197
G58	BGE023652	Vicia villosa Roth subsp. varia (Host) Corb.	Madrid	Fuencarral	4026--N	00342--W	700	Wild																												163	163	230	230	276	276	199	202	228	228	485	485	197	197
[truncated: 4 more columns]
