# Supplementary material for: Common Vetch, Valuable Germplasm for Resilient Agriculture: Genetic Characterization and Spanish Core Collection Development
Source: Front Plant Sci. 2021 Mar 9;12:617873. doi: 10.3389/fpls.2021.617873 (PMC7985455; doi:10.3389/fpls.2021.617873)
Supplement: Supplementary Table 3 — Gene-specific primers used for Multiplex PCR amplification. [file Data_Sheet_3.XLSX]

## Sheet: CHARACTERIZATION DATA
AVERAGE DATA OF 2 CONSECUTIVE HARVESTING YEARS 2007-2008 and 2008-2009
		D_1_FLO	D_FLO	D_MAD	P_ALT	P_DIA	P_DIA	RAM	HOJ_LON	FOL_P_HOJ	FOL_FOR	FOL_API_FOR	MUCRON	FOL_LON	FOL_ANC	FLO_P_PED	EST_LON	EST_ANC	UÑA_LON	UÑA_ANC	CAL_LON	CAL_D_LON	EST_COL	ALA_COL	FLO_DIF_COL	V_LON	V_ANC	V_GRO	S_P_V	S_ABOR_V	S_LON	S_FOR	S_HIL_FOR	COT_COL	S_COL	S_ORN_OSC	S_ORN_CLA	S_HOM	P_100_S
ACCESSION NUMBER	BANK ACCESSION CODE	Days to first flowering (d)	Days to 50% flowering (d)	Days to maturity (d)	Plant height (cm)	Lowest pod height (cm)	Plant diameter (cm)	Number of primary branches	Leaf length (cm)	Number of leaflets by leaf	Leaflet shape	Tip of the leaflet shape	Tip of the leaflet mucron	Leaflet length(cm)	Leaflet width(cm)	Number of flowers by peduncle	Mean length of standard petal (cm)	Mean width of the standard petal (cm)	Claw standard petal length (cm)	Claw standard petal width (cm)	Calyx length (cm)	Calyx teeth length (cm)	Standard petal colour	Wing petal colour	Difference of colour between the standard petal and wing petal	Pod length (cm)	Pod width (cm)	Pod thickness (cm)	Number of seeds per pod	Number of seeds bad developed per pod	Seed length (cm)	Seed shape	Hilum shape	Cotyledon colour	Ground colour of testa	Distribution of blue-black ornamentation	Non blue-black ornamentation	Seed ornamentation homogeneity	100 seed weight (g)	Seed production (g)
500	BGE001418	144	154.5	217.5	69.95	0.2535	24.8	2.05	8.145	13.45	4	7	2	2.22	0.965	1.25	2.38	1.82	0.83	0.69	1.38	0.77	7	5	3	5.785	0.5265	0.4115	7.05	1.3	0.562	3	4;3	2;4	1	4;1	4;3	5	7.2625	1117.4
193	BGE001913	166	176.5	224.5	100.467	0.274	34.7125	2.6	8.295	13.25	3;5	7	2	2.07	0.975	1.55	2.48	2.02	0.88	0.73	1.35	0.68	7	5	3	5.6	0.4535	0.36	8.2	1.15	0.4907	3;5	4;3	2;3	1;2	4;1	4;1	5	4.785	620.3
501	BGE002035	147	156.5	214	63.2	0.267	21.7	1.9	6.705	11.95	8;4	9;5	2	1.98	0.71	1.2	2	1.48	0.78	0.6	1.25	0.64	6	5	3	6.105	0.485	0.409	7.5	1.6	0.5155	3;5	4	2;3	1	4	4	1	6.4825	964.1
212	BGE004285	154	160.5	217.5	75.45	0.329	37.6	1.85	6.545	12.6	8;5	9;7	2	1.80667	0.883333	1.35	2.42	1.89	0.83	0.63	1.39	0.7	6	5	3	6.065	0.4765	0.4135	8.65	1.35	0.4805	3	4;2	2;4;3	2	1	1	1	6.3825	850.3
503	BGE004317	145.5	160.5	222.5	77.15	0.351	28.85	2	8.19	12.5	4;8	9;7	2	2.355	0.905	1.3	2.44	2.05	0.85	0.63	1.52	0.81	6	5	3	5.94	0.5245	0.4205	7.65	1.55	0.553	3;5	4;2	4;2;3	1	4;1	4;2	5	7.6975	870.1
504	BGE004324	146.5	156	216.5	76.85	0.2905	35.3	1.95	7.14	13.2	3;4	9;7	2	1.925	0.875	1.35	2.56	1.93	0.9	0.68	1.39	0.75	6	5	3	5.455	0.5155	0.402	7.5	2.25	0.5535	3;5	4	2;4;3	1	4	4	5	7.6175	950.45
505	BGE004334	146	153	215.5	58.7111	0.302	24.8	2	6.745	12.3	4	9;5	2	1.89	0.765	1.35	2.45	1.83	0.86	0.67	1.4	0.76	6	5	3	5.725	0.535	0.43	7.7	1.4	0.557	3;5	4;2	2;4	1	4;1	4	5	7.51	888.95
231	BGE004352	145	156	216.5	65.1	0.306167	22.1889	1.95	6.355	12.8	4	9;5	2	1.815	0.68	1.3	2.45	1.8	0.84	0.67	1.34	0.7	6	5	3	5.62	0.471	0.3725	7.7	0.75	0.509	3;5	4;3	2;4	1;2	4;2	4;1	5	5.795	719.95
506	BGE004375	148.5	161.5	218.5	61.3111	0.2965	27.275	1.95	6.825	13	4;8	9;5	2	1.95	0.735	1.2	2.31	1.73	0.84	0.62	1.36	0.71	6	4	3	5.6	0.523	0.404	7.25	1.6	0.548	3;5	4;2	2;3	1	4;1	4;4	5	6.63	724.6
507	BGE004394	146	160	215.5	62.05	0.3095	20.35	2	7.925	12.3	4;3	9;7	2	2.205	0.88	1.05	2.56	1.88	0.81	0.6	1.43	0.79	6	5	3	6.185	0.5765	0.429	7.55	1.35	0.586	3	4;3	2;3	1;3	2;1	4	3	8.3225	899.75
508	BGE004409	149	160	217.5	66.5	0.314	24.9	2.15	7.615	12.35	8;5	7	2	2.235	0.975	1.15	2.41	1.9	0.82	0.62	1.45	0.79	6	5	3	6.08	0.5175	0.4205	7.65	1.2	0.557	3	4	2;4	1	2;4	4	5	7.1175	985.2
261	BGE004422	149.5	158	218.5	73	0.315	30.6	1.8	7.72	12.9	4	7	2	2.22	0.865	1.65	2.34	1.81	0.84	0.6	1.41	0.74	6	4	3	5.56	0.51	0.4215	7.6	1.15	0.577	3	4	2;3;4	1	2;1	4;2	5	6.345	1149.55
502	BGE005449	149	160	217	61.45	0.277	25.05	2.15	7.245	12.65	8	9	2	2.075	0.845	1	2.57	1.92	0.82	0.62	1.42	0.75	6	5	3	5.825	0.613	0.447	7.05	1.45	0.6395	3;5	4	2	1	2	4	5	10.2025	949.25
509	BGE007271	149.5	172	227.5	107.875	0.3325	36.275	2.55	8.03	13.2	8;4	9	2	2.07	0.895	1.85	2.53	1.91	0.9	0.69	1.4	0.75	6	5	3	5.705	0.496	0.402	7.55	2.1	0.5365	3;5	4	2;3;4	1	4	4	5	6.1525	531.1
510	BGE014897	145.5	155	220	75.4	0.2905	29.05	2.25	7.64	13.4	4;8	7;5	2	1.885	0.795	1.3	2.47	1.92	0.82	0.62	1.52	0.85	7	5	3	6.03	0.524	0.4165	7.6	0.95	0.5575	3	4	2	1;2	4;1	4;2	5	7.5275	875.65
511	BGE014900	172.5	183.5	227	107.261	0.2295	36.8111	2.6	6.615	11.7444	4;5	7;5	2	2.085	0.855	1.4	2.17	1.62	0.8	0.64	1.23	0.59	7	5	3	4.59	0.369	0.2995	8.4	0.85	0.403	7;3	4;2	4;3	1	3	4	3	2.9525	383.2
512	BGE014901	150.734	162.021	219.394	76.2086	0.299457	29.1806	2.11915	7.34617	12.7113	5;3	7	2	2.03851	0.849468	1.34681	2.42	1.85085	0.844894	0.64383	1.39617	0.73766	6	5	3	5.73989	0.505809	0.403202	7.73723	1.39787	0.536704	3	4	2;3	1	1;2	3;1	5	6.77436	817.061
513	BGE014902	154.5	164	222.5	86.8	0.257	41.1	2.35	8.525	14.35	5;3	7	2	1.99	0.915	1.5	2.52	1.94	0.89	0.7	1.45	0.8	6	5	3	5.845	0.4865	0.397	8.4	2.25	0.524	3	4;2	2	1	1;4	3;4	5	6.6075	768.5
517	BGE016911	178.5	186	231.5	103.264	0.3285	16.6	2.9	6.95	12.9	4;1	7;5	2	2.055	0.725	1.75	2.49	1.77	0.84	0.64	1.2	0.56	7	5	3	4.71333	0.386	0.3225	7.8	0.95	0.4115	3	4;2	4;2	1;3	1;4	3;4	5	3.4375	264.25
518	BGE016914	169.5	179	226	82.55	0.2625	16.45	3	4.725	10.75	7	9;7	2	1.665	0.95	1.75	2.22	1.57	0.89	0.65	1.29	0.66	7	5	2	4.32	0.292	0.263	10.25	1.05	0.295	9	2	2	1	2	1	1	1.5425	297.55
516	BGE016923	153.5	167.5	220	65	0.333	26.9	2.4	6.24	9.95	1	9	2	2.52	0.62	1.05	2.05	1.53	0.76	0.55	1.18	0.6	6	4	3	4.92	0.432	0.3405	7.85	0.55	0.4545	7;5	2;4	4	1	3;4	1;2	5	3.95	579.1
515	BGE016970	157.5	174	221	69.85	0.298	28.75	2.25	5.53	10.8	1	9	2	2.465	0.645	1.5	2.06	1.54	0.77	0.64	1.18	0.69	7	5	3	4.545	0.367	0.321	7.85	0.9	0.4115	7;5	4	3	1	2	4	3	3.03	619.75
514	BGE017178	181	188.5	225	48.05	0.277	15	2.9	4.245	11.15	4;2	9;3	1	1.745	0.535	1.6	1.45	1.07	0.52	0.41	0.74	0.33	4	4	1	3.95	0.246	0.235	10.9	0.7	0.2455	7;9	4;2	1;3	1	4	4	3	0.9875	156.15
519	BGE019772	173	178	225	65	0.209	18.9	2.7	6.695	12.55	3;4	7;5	2	1.82	0.81	1.2	1.48	0.91	0.66	0.4	0.85	0.31	6	6	2	4.02	0.2605	0.247	9.65	1.3	0.257	9	4;2	3	1	4	4	1	1.1725	280.15
520	BGE022205	164	170.5	222.5	49.75	0.391	13.25	3.5	5.45	9	3	9;7	2	2.96	1.36	1	2.28	1.52	1.26	0.6	1.42	0.66	7	4	3	4.79	0.492	0.4075	7.95	1	0.4595	7	3	1	1	4	4	1	6.73	393.75
521	BGE022207	147.5	157.5	215.5	70.05	0.284	33.15	1.95	7.59	14.15	5;4	7;5	2	1.95	0.845	1.15	2.44	1.89	0.8	0.67	1.41	0.79	6	5	3	5.88	0.515	0.391	7.85	1.5	0.541	3	4	4	1	1	2	5	6.625	979.5
281	BGE022210	154.5	167	222	89.15	0.348	33.05	2.25	7.92	13.65	4;3	7;5	2	2.035	0.865	1.6	2.52	1.89	0.91	0.65	1.33	0.67	6	5	3	5.01	0.443	0.357	7.75	1.45	0.519	3;5	4	2;4	3	3	4	5	5.57	533.5
522	BGE022211	173	188.5	225	72.9	0.413	20.375	4	5.86	11.25	6	7;5	2	2.155	1.07	1.8	2.73	1.97	0.91	0.72	1.48	0.83	7	5	3	5.12	0.379	0.3335	9.55	1.1	0.39	9;3	2	2;4	1	2;4	1;4	3	3.2375	496.2
524	BGE022247	156.5	180	228	90.15	0.3405	42.8167	2.6	7.725	12.75	8;4	9	2	2.125	0.89	1.75	2.41	1.83	0.84	0.66	1.41	0.82	7	5	3	5.79	0.488	0.3745	7.65	1	0.5015	3	2	3;2	1;2	4;1	4;1	3	6.1275	440.65
525	BGE024712	152.5	167	221.5	79.35	0.3555	34.45	2.3	7.835	14.1	4;5	7;5	2	2.015	0.92	1.7	2.43	1.78	1.7	0.68	1.32	0.63	6	4	3	5.68	0.5035	0.397	7.4	0.7	0.541	3	4	2;3	3;1	1;4	4;2	5	6.045	613.85
526	BGE024720	186	207	233.5	79.75	0.282	47.775	2.85	5.9	11.8056	6;3	7	2	1.775	0.875	2.3	2.04	1.41	0.81	0.59	1.27	0.66	7	4	3	4.105	0.299	0.2665	9.875	0.375	0.297	9	3;2	2	1	2	4	5	1.9175	148.4
528	BGE025285	148.5	170.5	220	94.75	0.3685	35.6	2.55	7.52	13.05	4	9;5	2	1.94	0.83	1.65	2.29	1.79	0.79	0.65	1.19	0.61	6	5	3	5.15	0.461	0.3575	7.2	1.75	0.52105	5	4	2;3;4	1	1;4	2;4	5	5.575	686.55
529	BGE025287	149.5	159.5	221	77	0.2835	30.7	2.45	8.045	13.2	4	7;5	2	2.015	0.855	1.7	2.65	1.95	0.89	0.65	1.46	0.78	6	5	3	5.9	0.4715	0.387	7.6	1.45	0.515	3	4;2	2;3;4	1	4;1	4;3	5	6.41	854.3
530	BGE025611	161.5	175.5	229	101.4	0.318	47.25	2.85	8.295	13.45	4	9	2	1.93	0.9	1.55	2.65	2.09	0.94	0.68	1.42	0.73	7	5	3	5.675	0.4825	0.3855	7.8	1.15	0.4935	3	4	4;2	1	4	4	5	5.7	506.15
531	BGE026276	168	174	221	56.55	0.3065	13.55	2.4	3.865	8	7	9;7	2	1.83	1.115	1	2.15	1.42	0.92	0.63	1.45	0.81	7	5	3	5.15	0.357	0.3265	9.35	0.65	0.362	9	2	2;3	1	2	1	1	2.95	499.8
527	BGE026420	170.5	181.5	229	72.7722	0.354689	18.6389	4.82778	5.89	12.4	8	9	2	2.12	0.675	1.6	2.1	1.38	0.79	0.54	1.19	0.61	7	5	2	4.575	0.402	0.338	7.95	0.45	0.4455	3	4	4;3	1	4	4	3	3.0075	176.35
532	BGE029065	145	165	225.5	76.15	0.348	30.55	2.3	7.395	13.6	4;6	7	2	2.01	0.755	1.5	2.37	1.76	0.89	0.64	1.25	0.66	6	5	3	5.24	0.466	0.382	7.25	1.1	0.525	7;5	4	2;3;4	1;2	4;1	4;3	5	5.895	500.5
533	BGE029691	168	185	227	60.45	0.24	20.6	3.55	4.345	10.8333	2;4	5;3	2	1.73	0.41	1.75	1.79	1.47	0.59	0.47	0.8	0.38	4	4	1	3.49	0.242	0.225	10.5	1.65	0.2405	9	4	4	1;4	4;3	4;1	5	0.8925	244.8
534	BGE029927	166	180	226	52.2	0.207	34.4167	2.7	3.635	9.45	8	9	2	1.64	0.485	1.15	2.37	1.61	0.91	0.57	1.15	0.36	6	5	2	4.41	0.35	0.3135	7.52222	1.23889	0.356	9	4;3	1	1	1	2	3	2.32	83.75
535	BGE029949	183	192.5	230.5	43.9889	0.166222	35.1625	2.83889	4.045	10.55	8	9	2	1.44	0.605	1.45	2.48	1.6	0.96	0.63	1.25	0.56	7	4	2	4.43214	0.3405	0.3065	7.5	0.928571	0.356	9	4;2	1	1	4	4	1	2.305	58.3
536	BGE029959	168.25	182.958	228.083	55.2389	0.215889	29.8073	3.03056	4.17917	10.4917	8	9	2	1.59667	0.52875	1.39583	2.2425	1.56667	0.850833	0.565833	1.10417	0.458333	7	4	3	4.17058	0.333208	0.294917	8.26616	1.31284	0.344042	9	2;4	1	1	1	4	3	2.22104	145.929
537	BGE035400	163	183.5	226	107.8	0.3035	25.55	2.3	7.6	13.2	4	9;7	2	1.8	0.775	1.55	2.37	1.83	0.81	0.65	1.42	0.82	7	5	3	5.47	0.449	0.369	8.4	1.2	0.4495	3	4	4	1	4	4	3	4.86	549.6
538	BGE036257	148.5	162.5	225.5	78.2	0.274	37.95	2.15	7.58	11.95	4	9;7	2	2.195	0.965	1.55	2.48	1.91	0.83	0.62	1.28	0.69	7	5	3	5.23	0.439	0.3925	8.15	1	0.458	3	4;4	4;2	3;1	1;4	4	5	5.32	694.2
539	BGE036258	155.5	168.5	219	50.9	0.285	12.85	2.05	4.66	8.85	8	9;7	2	2.18	0.94	1.15	2.44	1.82	0.95	0.69	1.55	0.85	7	4	3	4.81	0.384	0.3525	8.45	0.4	0.374	7;9	2	2;3	1	4	4	1	3.19	602.25
284	BGE037817	155	159.5	218.5	75.8	0.3275	32.4	2.1	7.065	12.85	4	7;5	2	1.93	0.675	1.45	2.15	1.58	0.85	0.58	1.37	0.74	1	1	1	5.915	0.483	0.3955	7.8	1.25	0.5195	3	4;2	2;3	1	1	2	3	6.9575	696.45
540	BGE040344	152.5	162	224.5	104.65	0.29075	37.375	2.6625	8.175	13.75	4	7;5	2	2.13	0.835	1.7	2.63	2	0.88	0.62	1.41	0.75	7	5	2	6.23	0.475	0.4045	7.55	0.75	0.5235	3	4	4	1	4;2	3	3	6.7475
541	BGE040346	156	166	221.5	76.1	0.2875	33.2	2.65	8.62	13	8;3	7;9	2	2.31	0.93	1.55	2.61	1.99	0.92	0.65	1.38	0.75	7	5	2	5.53	0.4855	0.391	7.5	1.75	0.529	3;5	4;2	2	1;2	4;1	3	5	6.415

## Sheet: DESCRIPTORS
DESCRIPTORS FOR Vicia sativa L.	According the recommendation of Bioversity International for species of Vicia genus and the UPOV guidelines
NUMBAN. Identification number in the CRF collection.
LUGCAR. Characterization/evaluation site (FAO Acronym).
LATITUD. Latitude of characterization site, in degrees, minutes and seconds, followed by N (north) or S (south).
LONGITUD. Longitude of characterization site, in degrees, minutes and seconds, followed by E (east) or O (West).
ALTITUD. Altitude above sea level of the characterization site, expressed in meters.
AÑO_CAR: Year of characterization (year of sowing is specified).
NOMCAR. Name of the person in charge of characterization.
TESTIGO.	T: Control accession
N: No control accession	N: No control accession
AGRO-MORPHOLOGICAL DESCRIPTORS
Agronomical and phenological descriptors
FEC_SIE. Year, month and day of sowing.
D_1_FLO. Days to first flowering: number of days from sowing to when the first flower opens.
D_FLO. Number of days from sowing to stage when 50% of plants have begun to flower.
D_MAD. Number of days from sowing to when 90% of plants have mature pods.
PROD. Production in g of the experimental plot.
Plant descriptors
Measured at physiological maturity
P_ALT. Height (cm) from the ground to the top leaf, tendrils excluded. 10 plants average
P_DIA. Diameter (cm) of the lowest part of the plant stem. 10 plants average
V_ALT. Height (cm) from the ground to the lowest pod peduncle insertion. 10 plants average
RAM. Number of primary branches (shoots excluded). 10 plants average
Leaf descriptors
Measured in the central part of the plot, in the nearest leaves to the lowest flower bud and in the central leaflets of the leaf
HOJ_LON. Leaf length (cm) from the base of the petiole to the insertion point of the topmost leaflets. 10 plants average.
Leaf length
FOL_P_HOJ. Number of leaflets by leaf. 10 plants average.
FOL_FOR. Leaflet shape:
§ Linear	1
§ Lanceolate	2
§ Oval	3
§ Extended oval	4
§ Ovate	5
§ Obovate	6
§ Obcordate	7
§ Extended obcordate	8
Leaflet shape
FOL_API_FOR. Shape of the leaflet tip
§ Acute	1
§ Obtuse	3
§ Truncate	5
§ Truncate-emarginate	7
§ Emarginate	9
Shape of the leaflet tip MUCRON.
§ Absent	1
§ Present	2
FOL_LON. Leaflet length (cm). 10 plants average.
FOL_ANC. Leaflet width (cm). 10 plants average.
Flower descriptors			Leaflet measurements
Measured at the central part of the plot.
FLO_P_PED. Number of flowers by peduncle. 10 observations average.
EST_LON. Length (cm) of the standard petal. 5 flowers average
EST_ANC. Width (cm) of the standard petal. 5 flowers average
UÑA_LON. Length (cm) of the standard claw. 5 flowers average
UÑA_ANC. Width (cm) of the standard claw. 5 flowers average
CAL_LON. Calyx length (cm). 5 flowers average
					Standard petal measurements
EST_COL. Standard petal colour.
§ White	1
§ Cream	2
§ Pale pink	3
§ Dark pink	4
§ Purple	5
§ Pale violet	6
§ Dark violet	7
§ Other	8
ALA_COL. Wing petal colour.
§ The same as for EST_COL
FLO_DIF_COL. Difference of colour between the standard petal and wing petal of the same flower.
§ Standard petal and wing petal clearly of the same colour	1
§ Intermediate	2
§ Standard petal and wing petal clearly different	3
Fruit descriptors
Measured in completely developed pods in the central part of the plot.
V_LON. Pod length (cm). 10 pods average.
V_ANC. Pod width (cm). 10 pods average.
V_GRO. Pod thickness (cm). 10 pods average.
S_P_V. Number of seeds per pod. 10 pods average.
S_ABOR_V. Number of seeds with incomplete development by pod. 10 pods average.
					Fruit measurements
Seed descriptors
S_LON. Seed length (cm), measured in parallel with the hilum 10 seeds average .
S_FOR. Seed shape.
§ Flattened spherical	1
§ Oval	3
§ Angular	5
§ Square	7
§ Spherical	9				Seed shape
S_HIL_FOR. Hilum shape.
§ Oval	1
§ Cuneate	2
§ Oblong	3
§ Linear	4
§ Circumlinear	5
					Hilum of the seed shape
COT_COL. Cotyledon colour at mature seed.
§ Yellow	1
§ Greenish yellow	2
§ Pale orange	3
§ Orange	4
S_COL. Ground colour of testa.
§ Whitish	1
§ Greenish white	2
§ Yellowish whi.	3
§ Other	4
S_ORN_OSC. Distribution of blue-black ornamentation.
§ Absent	1
§ Punctuation	2
§ Mottling	3
§ Punctuation and mottling 4
S_OR_CLA. Distribution and/or colour of non blue-black ornamentation.
§ Absent	1
§ Brown	2
§ Grey	3
§ Two-colour	4
S_HOM. Seed homogeneity.
§ Homogeneus	1
§ 2 types of seeds	3
§ More than 2 types of seeds	5
P_100_S. 100 Seeds weight (g).
OBSERVATIONS:
When different levels of expression have been found in the same accession, referred to qualitative descriptors, all of them have been reflected, separated by a semicolon, from the most to the least presence in the accession.
The samples for measurement will be randomly selected, with the specifications established in every case.
